# Supplementary material for: Combination of whole genome sequencing and supervised machine learning provides unambiguous identification of eae-positive Shiga toxin-producing Escherichia coli
Source: Front Microbiol. 2023 May 12;14:1118158. doi: 10.3389/fmicb.2023.1118158 (PMC10213463; doi:10.3389/fmicb.2023.1118158)
Supplement: Supplementary file 1 [file Table_1.XLSX]

## Sheet: Metadata
Supplementary Table 1: Metadata of the 1,493 genomes.
biosample	assembly_accession	taxid.x	version_status	assembly_level	genome_rep	seq_rel_date	asm_name	Organism	strain	collection_date	country	continent	origin_ok	O-group	stx1A	stx1B	stx2A	stx2B	eae	EHEC	Phylogroup
SAMD00064338	GCF_003113055.1	404399	latest	Contig	Full	2018-03-21	ASM311305v1	EscherichiacoliO26	NIID122711	2012	Japan	Asia	human	O26			stx2A	stx2B	eae	1	B1
SAMD00064343	GCF_003113415.1	404399	latest	Contig	Full	2018-03-21	ASM311341v1	EscherichiacoliO26	NIID141425	2014	Japan	Asia	human	O26			stx2A	stx2B	eae	1	B1
SAMD00064346	GCF_003113555.1	404399	latest	Contig	Full	2018-03-21	ASM311355v1	EscherichiacoliO26	NIID121825	2012	Japan	Asia	human	O26			stx2A	stx2B	eae	1	B1
SAMD00064350	GCF_003113635.1	404399	latest	Contig	Full	2018-03-21	ASM311363v1	EscherichiacoliO26	NIID141424	2014	Japan	Asia	human	O26			stx2A	stx2B	eae	1	B1
SAMD00064355	GCF_003113735.1	404399	latest	Contig	Full	2018-03-21	ASM311373v1	EscherichiacoliO26	NIID080884	2008	Japan	Asia	human	O26	stx1A	stx1B	stx2A	stx2B	eae	1	B1
SAMD00064360	GCF_003113855.1	404399	latest	Contig	Full	2018-03-21	ASM311385v1	EscherichiacoliO26	NIID112664	2011	Japan	Asia	human	O26	stx1A	stx1B	stx2A	stx2B	eae	1	B1
SAMD00067399	GCF_005380505.1	1055537	latest	Contig	Full	2019-03-18	ASM538050v1	EscherichiacoliO121	121512	2008	Japan	Asia	human	O121			stx2A	stx2B	eae	1	B1
SAMD00067400	GCF_005380525.1	1055537	latest	Contig	Full	2019-03-18	ASM538052v1	EscherichiacoliO121	132137	2013	Japan	Asia	human	O121			stx2A	stx2B	eae	1	B1
SAMD00067401	GCF_005380545.1	1055537	latest	Contig	Full	2019-03-18	ASM538054v1	EscherichiacoliO121	140452	2014	Japan	Asia	human	O121			stx2A	stx2B	eae	1	B1
SAMD00067402	GCF_005380565.1	1055537	latest	Contig	Full	2019-03-18	ASM538056v1	EscherichiacoliO121	140961	2014	Japan	Asia	human	O121			stx2A	stx2B	eae	1	B1
SAMD00067403	GCF_005380585.1	1055537	latest	Contig	Full	2019-03-18	ASM538058v1	EscherichiacoliO121	140990	2014	Japan	Asia	human	O121			stx2A	stx2B	eae	1	B1
SAMD00067404	GCF_005380605.1	1055537	latest	Contig	Full	2019-03-18	ASM538060v1	EscherichiacoliO121	141004	2014	Japan	Asia	human	O121			stx2A	stx2B	eae	1	B1
SAMD00067405	GCF_005380625.1	1055537	latest	Contig	Full	2019-03-18	ASM538062v1	EscherichiacoliO121	141202	2014	Japan	Asia	human	O121			stx2A	stx2B	eae	1	B1
SAMD00067406	GCF_005380645.1	1055537	latest	Contig	Full	2019-03-18	ASM538064v1	EscherichiacoliO121	141247	2014	Japan	Asia	human	O121			stx2A	stx2B	eae	1	B1
SAMD00067407	GCF_005380665.1	1055537	latest	Contig	Full	2019-03-18	ASM538066v1	EscherichiacoliO121	141341	2014	Japan	Asia	human	O121			stx2A	stx2B	eae	1	B1
SAMD00067408	GCF_005380685.1	1055537	latest	Contig	Full	2019-03-18	ASM538068v1	EscherichiacoliO121	141544	2014	Japan	Asia	human	O121			stx2A	stx2B	eae	1	B1
SAMD00067409	GCF_005380705.1	1055537	latest	Contig	Full	2019-03-18	ASM538070v1	EscherichiacoliO121	142136	2014	Japan	Asia	human	O121	stx1A	stx1B	stx2A	stx2B	eae	1	B1
SAMD00067411	GCF_005380745.1	1055537	latest	Contig	Full	2019-03-18	ASM538074v1	EscherichiacoliO121	142478	2014	Japan	Asia	human	O121			stx2A	stx2B	eae	1	B1
SAMD00067412	GCF_005380765.1	1055537	latest	Contig	Full	2019-03-18	ASM538076v1	EscherichiacoliO121	142676	2014	Japan	Asia	human	O121			stx2A	stx2B	eae	1	B1
SAMD00067413	GCF_005380785.1	1055537	latest	Contig	Full	2019-03-18	ASM538078v1	EscherichiacoliO121	142774	2014	Japan	Asia	human	O121			stx2A	stx2B	eae	1	B1
SAMD00067414	GCF_005380805.1	1055537	latest	Contig	Full	2019-03-18	ASM538080v1	EscherichiacoliO121	150151	2014	Japan	Asia	human	O121			stx2A	stx2B	eae	1	B1
SAMD00067416	GCF_005380845.1	1055537	latest	Contig	Full	2019-03-18	ASM538084v1	EscherichiacoliO121	150174	2014	Japan	Asia	human	O121			stx2A	stx2B	eae	1	B1
SAMD00067417	GCF_005380865.1	1055537	latest	Contig	Full	2019-03-18	ASM538086v1	EscherichiacoliO121	150213	2014	Japan	Asia	human	O121			stx2A	stx2B	eae	1	B1
SAMD00067418	GCF_005380885.1	1055537	latest	Contig	Full	2019-03-18	ASM538088v1	EscherichiacoliO121	150238	2014	Japan	Asia	human	O121			stx2A	stx2B	eae	1	B1
SAMD00067419	GCF_005380905.1	1055537	latest	Contig	Full	2019-03-18	ASM538090v1	EscherichiacoliO121	150239	2014	Japan	Asia	human	O121			stx2A	stx2B	eae	1	B1
SAMD00067420	GCF_005380925.1	1055537	latest	Contig	Full	2019-03-18	ASM538092v1	EscherichiacoliO121	150240	2014	Japan	Asia	human	O121			stx2A	stx2B	eae	1	B1
SAMD00067421	GCF_005380945.1	1055537	latest	Contig	Full	2019-03-18	ASM538094v1	EscherichiacoliO121	150241	2014	Japan	Asia	human	O121			stx2A	stx2B	eae	1	B1
SAMD00067422	GCF_005380965.1	1055537	latest	Contig	Full	2019-03-18	ASM538096v1	EscherichiacoliO121	150242	2014	Japan	Asia	human	O121			stx2A	stx2B	eae	1	B1
SAMD00067423	GCF_005380985.1	1055537	latest	Contig	Full	2019-03-18	ASM538098v1	EscherichiacoliO121	150243	2014	Japan	Asia	human	O121			stx2A	stx2B	eae	1	B1
SAMD00067424	GCF_005381005.1	1055537	latest	Contig	Full	2019-03-18	ASM538100v1	EscherichiacoliO121	150281	2014	Japan	Asia	human	O121			stx2A	stx2B	eae	1	B1
SAMD00067425	GCF_005381025.1	1055537	latest	Contig	Full	2019-03-18	ASM538102v1	EscherichiacoliO121	150337	2015	Japan	Asia	human	O121			stx2A	stx2B	eae	1	B1
SAMD00067426	GCF_005381045.1	1055537	latest	Contig	Full	2019-03-18	ASM538104v1	EscherichiacoliO121	150338	2015	Japan	Asia	human	O121			stx2A	stx2B	eae	1	B1
SAMD00067427	GCF_005381065.1	1055537	latest	Contig	Full	2019-03-18	ASM538106v1	EscherichiacoliO121	150339	2015	Japan	Asia	human	O121			stx2A	stx2B	eae	1	B1
SAMD00067428	GCF_005381085.1	1055537	latest	Contig	Full	2019-03-18	ASM538108v1	EscherichiacoliO121	150340	2015	Japan	Asia	human	O121			stx2A	stx2B	eae	1	B1
SAMD00067429	GCF_005381105.1	1055537	latest	Contig	Full	2019-03-18	ASM538110v1	EscherichiacoliO121	150341	2015	Japan	Asia	human	O121			stx2A	stx2B	eae	1	B1
SAMD00067430	GCF_005381125.1	1055537	latest	Contig	Full	2019-03-18	ASM538112v1	EscherichiacoliO121	150342	2014	Japan	Asia	human	O121			stx2A	stx2B	eae	1	B1
SAMD00067431	GCF_005381145.1	1055537	latest	Contig	Full	2019-03-18	ASM538114v1	EscherichiacoliO121	150373	2014	Japan	Asia	human	O121			stx2A	stx2B	eae	1	B1
SAMD00067432	GCF_005381165.1	1055537	latest	Contig	Full	2019-03-18	ASM538116v1	EscherichiacoliO121	150375	2014	Japan	Asia	human	O121			stx2A	stx2B	eae	1	B1
SAMD00067433	GCF_005381185.1	1055537	latest	Contig	Full	2019-03-18	ASM538118v1	EscherichiacoliO121	150376	2014	Japan	Asia	human	O121			stx2A	stx2B	eae	1	B1
SAMD00067434	GCF_005381205.1	1055537	latest	Contig	Full	2019-03-18	ASM538120v1	EscherichiacoliO121	150387	2014	Japan	Asia	human	O121			stx2A	stx2B	eae	1	B1
SAMD00067435	GCF_005381225.1	1055537	latest	Contig	Full	2019-03-18	ASM538122v1	EscherichiacoliO121	150393	2014	Japan	Asia	human	O121			stx2A	stx2B	eae	1	B1
SAMD00067436	GCF_005381245.1	1055537	latest	Contig	Full	2019-03-18	ASM538124v1	EscherichiacoliO121	150395	2015	Japan	Asia	human	O121			stx2A	stx2B	eae	1	B1
SAMD00067437	GCF_005381265.1	1055537	latest	Contig	Full	2019-03-18	ASM538126v1	EscherichiacoliO121	150400	2014	Japan	Asia	human	O121			stx2A	stx2B	eae	1	B1
SAMD00067438	GCF_005381285.1	1055537	latest	Contig	Full	2019-03-18	ASM538128v1	EscherichiacoliO121	150542	2014	Japan	Asia	human	O121			stx2A	stx2B	eae	1	B1
SAMD00067439	GCF_005381305.1	1055537	latest	Contig	Full	2019-03-18	ASM538130v1	EscherichiacoliO121	150616	2015	Japan	Asia	human	O121			stx2A	stx2B	eae	1	B1
SAMD00067440	GCF_005381325.1	1055537	latest	Contig	Full	2019-03-18	ASM538132v1	EscherichiacoliO121	150977	2015	Japan	Asia	human	O121			stx2A	stx2B	eae	1	B1
SAMD00067441	GCF_005381345.1	1055537	latest	Contig	Full	2019-03-18	ASM538134v1	EscherichiacoliO121	151171	2015	Japan	Asia	human	O121			stx2A	stx2B	eae	1	B1
SAMD00067442	GCF_005381365.1	1055537	latest	Contig	Full	2019-03-18	ASM538136v1	EscherichiacoliO121	151387	2015	Japan	Asia	human	O121			stx2A	stx2B	eae	1	B1
SAMD00075731	GCF_002734625.1	244319	latest	Scaffold	Full	2017-10-24	ASM273462v1	EscherichiacoliO26:H11	EC15674	2013	Japan	Asia	animal	O26	stx1A	stx1B			eae	1	B1
SAMD00075735	GCF_002734665.1	244319	latest	Scaffold	Full	2017-10-24	ASM273466v1	EscherichiacoliO26:H11	EH031	1989	Belgium	Europe	human	O26	stx1A	stx1B			eae	1	B1
SAMD00075736	GCF_002734685.1	244319	latest	Scaffold	Full	2017-10-24	ASM273468v1	EscherichiacoliO26:H11	EH322	1996	Belgium	Europe	human	O26	stx1A	stx1B			eae	1	B1
SAMD00075737	GCF_002734705.1	244319	latest	Scaffold	Full	2017-10-24	ASM273470v1	EscherichiacoliO26:H11	TC3108	1991	USA	North_america	animal	O26	stx1A	stx1B			eae	1	B1
SAMD00075738	GCF_002734725.1	244319	latest	Scaffold	Full	2017-10-24	ASM273472v1	EscherichiacoliO26:H11	TC3117	1991	USA	North_america	animal	O26	stx1A	stx1B			eae	1	B1
SAMD00075749	GCF_002734945.1	244319	latest	Scaffold	Full	2017-10-24	ASM273494v1	EscherichiacoliO26:H11	TC3656	1991	USA	North_america	animal	O26	stx1A	stx1B			eae	1	B1
SAMD00075752	GCF_002923475.1	244319	latest	Scaffold	Full	2018-01-25	ASM292347v1	EscherichiacoliO26:H11	TC6165	1961	USA	North_america	human	O26	stx1A	stx1B			eae	1	B1
SAMD00075754	GCF_002735005.1	244319	latest	Scaffold	Full	2017-10-24	ASM273500v1	EscherichiacoliO26:H11	TC6169	1989	USA	North_america	animal	O26	stx1A	stx1B			eae	1	B1
SAMD00075756	GCF_002735045.1	244319	latest	Scaffold	Full	2017-10-24	ASM273504v1	EscherichiacoliO26:H11	TC6167	1952	Switzerland	Europe	human	O26					eae	0	B1
SAMD00075757	GCF_002735065.1	244319	latest	Scaffold	Full	2017-10-24	ASM273506v1	EscherichiacoliO26:H11	02/113	2002	France	Europe	human	O26	stx1A	stx1B			eae	1	B1
SAMD00075758	GCF_002735085.1	244319	latest	Scaffold	Full	2017-10-24	ASM273508v1	EscherichiacoliO26:H11	99/109	1999	France	Europe	human	O26			stx2A	stx2B	eae	1	B1
SAMD00075759	GCF_002735105.1	244319	latest	Scaffold	Full	2017-10-24	ASM273510v1	EscherichiacoliO26:H11	03/139	2003	France	Europe	human	O26	stx1A	stx1B			eae	1	B1
SAMD00075760	GCF_002735125.1	244319	latest	Scaffold	Full	2017-10-24	ASM273512v1	EscherichiacoliO26:H11	333KH91	1991	Netherlands	Europe	animal	O26					eae	0	B1
SAMD00075761	GCF_002923495.1	244319	latest	Scaffold	Full	2018-01-25	ASM292349v1	Escherichia coli O26:H11	631KH91	1991	Belgium	Europe	animal	O26					eae	0	B1
SAMD00075762	GCF_002735145.1	244319	latest	Scaffold	Full	2017-10-24	ASM273514v1	EscherichiacoliO26:H11	H19	1967	UnitedKingdom	Europe	human	O26	stx1A	stx1B			eae	1	B1
SAMD00075763	GCF_002735165.1	244319	latest	Scaffold	Full	2017-10-24	ASM273516v1	EscherichiacoliO26:H11	11.2	2008	Belgium	Europe	animal	O26	stx1A	stx1B			eae	1	B1
SAMD00075764	GCF_002735185.1	244319	latest	Scaffold	Full	2017-10-24	ASM273518v1	EscherichiacoliO26:H11	20.1	2008	Belgium	Europe	animal	O26	stx1A	stx1B			eae	1	B1
SAMD00075765	GCF_002764195.1	244319	latest	Scaffold	Full	2017-10-27	ASM276419v1	EscherichiacoliO26:H11	ED80	1992	Italy	Europe	animal	O26					eae	0	B1
SAMD00075766	GCF_002764215.1	244319	latest	Scaffold	Full	2017-10-27	ASM276421v1	EscherichiacoliO26:H11	EH182	1994	Belgium	Europe	human	O26	stx1A	stx1B			eae	1	B1
SAMD00075768	GCF_002764255.1	244319	latest	Scaffold	Full	2017-10-27	ASM276425v1	EscherichiacoliO26:H11	357S89	1987	Belgium	Europe	animal	O26	stx1A	stx1B			eae	1	B1
SAMD00075769	GCF_002764275.1	244319	latest	Scaffold	Full	2017-10-27	ASM276427v1	EscherichiacoliO26:H11	11KH63	2011	Belgium	Europe	animal	O26	stx1A	stx1B			eae	1	B1
SAMD00075772	GCF_002764335.1	244319	latest	Scaffold	Full	2017-10-28	ASM276433v1	EscherichiacoliO26:H11	12KH23	2012	Belgium	Europe	animal	O26	stx1A	stx1B			eae	1	B1
SAMD00075773	GCF_002764355.1	244319	latest	Scaffold	Full	2017-10-27	ASM276435v1	EscherichiacoliO26:H11	E0437	2011	Japan	Asia	animal	O26	stx1A	stx1B			eae	1	B1
SAMD00075774	GCF_002735205.1	244319	latest	Scaffold	Full	2017-10-24	ASM273520v1	EscherichiacoliO26:H11	E0439	2011	Japan	Asia	animal	O26	stx1A	stx1B			eae	1	B1
SAMD00075786	GCF_002764555.1	244319	latest	Scaffold	Full	2017-10-27	ASM276455v1	EscherichiacoliO26:H11	980000	1998	Japan	Asia	human	O26	stx1A	stx1B			eae	1	B1
SAMD00075795	GCF_002764695.1	244319	latest	Scaffold	Full	2017-10-27	ASM276469v1	EscherichiacoliO26:H11	2000	2002	Japan	Asia	human	O26	stx1A	stx1B			eae	1	B1
SAMD00075828	GCF_002765275.1	244319	latest	Scaffold	Full	2017-10-27	ASM276527v1	EscherichiacoliO26:H11	10002	1994	Japan	Asia	human	O26	stx1A	stx1B			eae	1	B1
SAMD00075829	GCF_002923655.1	244319	latest	Scaffold	Full	2018-01-25	ASM292365v1	EscherichiacoliO26:H11	10010	1995	Japan	Asia	human	O26	stx1A	stx1B			eae	1	B1
SAMD00075834	GCF_002765355.1	244319	latest	Scaffold	Full	2017-10-27	ASM276535v1	EscherichiacoliO26:H11	10034	1997	Japan	Asia	human	O26	stx1A	stx1B			eae	1	B1
SAMD00075835	GCF_002765375.1	244319	latest	Scaffold	Full	2017-10-27	ASM276537v1	EscherichiacoliO26:H11	10036	1997	Japan	Asia	human	O26	stx1A	stx1B			eae	1	B1
SAMD00075844	GCF_002765555.1	244319	latest	Scaffold	Full	2017-10-27	ASM276555v1	EscherichiacoliO26:H11	10138	1999	Japan	Asia	human	O26	stx1A	stx1B			eae	1	B1
SAMD00075845	GCF_002923695.1	244319	latest	Scaffold	Full	2018-01-25	ASM292369v1	EscherichiacoliO26:H11	10150	1999	Japan	Asia	human	O26	stx1A	stx1B			eae	1	B1
SAMD00075852	GCF_002765675.1	244319	latest	Scaffold	Full	2017-10-27	ASM276567v1	EscherichiacoliO26:H11	10207	2000	Japan	Asia	human	O26	stx1A	stx1B			eae	1	B1
SAMD00075870	GCF_002766035.1	244319	latest	Scaffold	Full	2017-10-27	ASM276603v1	EscherichiacoliO26:H11	10379	2004	Japan	Asia	human	O26	stx1A	stx1B			eae	1	B1
SAMD00075879	GCF_002766175.1	244319	latest	Scaffold	Full	2017-10-27	ASM276617v1	EscherichiacoliO26:H11	10443	2005	Japan	Asia	human	O26	stx1A	stx1B			eae	1	B1
SAMD00075889	GCF_002766355.1	244319	latest	Scaffold	Full	2017-10-27	ASM276635v1	EscherichiacoliO26:H11	10574	2006	Japan	Asia	human	O26	stx1A	stx1B			eae	1	B1
SAMD00075890	GCF_002766375.1	244319	latest	Scaffold	Full	2017-10-27	ASM276637v1	EscherichiacoliO26:H11	10591	2006	Japan	Asia	human	O26	stx1A	stx1B			eae	1	B1
SAMD00075891	GCF_002766395.1	244319	latest	Scaffold	Full	2017-10-27	ASM276639v1	EscherichiacoliO26:H11	10594	2007	Japan	Asia	human	O26	stx1A	stx1B			eae	1	B1
SAMD00075892	GCF_002923875.1	244319	latest	Scaffold	Full	2018-01-25	ASM292387v1	EscherichiacoliO26:H11	10650	2007	Japan	Asia	human	O26	stx1A	stx1B			eae	1	B1
SAMD00075896	GCF_002766475.1	244319	latest	Scaffold	Full	2017-10-27	ASM276647v1	EscherichiacoliO26:H11	10815	2009	Japan	Asia	human	O26	stx1A	stx1B			eae	1	B1
SAMD00075899	GCF_002766535.1	244319	latest	Scaffold	Full	2017-10-27	ASM276653v1	EscherichiacoliO26:H11	10873	2010	Japan	Asia	human	O26	stx1A	stx1B			eae	1	B1
SAMD00075900	GCF_002766555.1	244319	latest	Scaffold	Full	2017-10-27	ASM276655v1	EscherichiacoliO26:H11	10875	2010	Japan	Asia	human	O26	stx1A	stx1B			eae	1	B1
SAMD00075905	GCF_002766655.1	244319	latest	Scaffold	Full	2017-10-27	ASM276665v1	EscherichiacoliO26:H11	PV44	1996	Japan	Asia	human	O26	stx1A	stx1B			eae	1	B1
SAMD00075916	GCF_002923945.1	244319	latest	Scaffold	Full	2018-01-25	ASM292394v1	EscherichiacoliO26:H11	PV679	1998	Japan	Asia	human	O26	stx1A	stx1B			eae	1	B1
SAMD00075922	GCF_002767015.1	244319	latest	Scaffold	Full	2017-10-27	ASM276701v1	EscherichiacoliO26:H11	PV942	1999	Japan	Asia	human	O26	stx1A	stx1B			eae	1	B1
SAMD00075923	GCF_002767035.1	244319	latest	Scaffold	Full	2017-10-27	ASM276703v1	EscherichiacoliO26:H11	PV0010	2000	Japan	Asia	human	O26	stx1A	stx1B			eae	1	B1
SAMD00075925	GCF_002767155.1	244319	latest	Scaffold	Full	2017-10-27	ASM276715v1	EscherichiacoliO26:H11	PV0041	2000	Japan	Asia	human	O26	stx1A	stx1B			eae	1	B1
SAMD00075938	GCF_002767675.1	244319	latest	Scaffold	Full	2017-10-27	ASM276767v1	EscherichiacoliO26:H11	PV01207	2001	Japan	Asia	human	O26	stx1A	stx1B			eae	1	B1
SAMD00075944	GCF_002768015.1	244319	latest	Scaffold	Full	2017-10-27	ASM276801v1	EscherichiacoliO26:H11	PV02136	2002	Japan	Asia	human	O26	stx1A	stx1B			eae	1	B1
SAMD00075946	GCF_002768135.1	244319	latest	Scaffold	Full	2017-10-27	ASM276813v1	EscherichiacoliO26:H11	PV0382	2003	Japan	Asia	human	O26	stx1A	stx1B			eae	1	B1
SAMD00075947	GCF_002768165.1	244319	latest	Scaffold	Full	2017-10-27	ASM276816v1	EscherichiacoliO26:H11	PV03100	2003	Japan	Asia	human	O26	stx1A	stx1B			eae	1	B1
SAMD00075948	GCF_002768195.1	244319	latest	Scaffold	Full	2017-10-27	ASM276819v1	EscherichiacoliO26:H11	PV04129	2004	Japan	Asia	human	O26	stx1A	stx1B			eae	1	B1
SAMD00075949	GCF_002924005.1	244319	latest	Scaffold	Full	2018-01-25	ASM292400v1	EscherichiacoliO26:H11	PV0519	2005	Japan	Asia	human	O26	stx1A	stx1B			eae	1	B1
SAMD00075950	GCF_002924025.1	244319	latest	Scaffold	Full	2018-01-25	ASM292402v1	EscherichiacoliO26:H11	PV0664	2006	Japan	Asia	human	O26	stx1A	stx1B			eae	1	B1
SAMD00075951	GCF_002768285.1	244319	latest	Scaffold	Full	2017-10-27	ASM276828v1	EscherichiacoliO26:H11	PV06134	2006	Japan	Asia	human	O26	stx1A	stx1B			eae	1	B1
SAMD00075952	GCF_002768315.1	244319	latest	Scaffold	Full	2017-10-27	ASM276831v1	EscherichiacoliO26:H11	PV0715	2007	Japan	Asia	human	O26	stx1A	stx1B			eae	1	B1
SAMD00075953	GCF_002768415.1	244319	latest	Scaffold	Full	2017-10-27	ASM276841v1	EscherichiacoliO26:H11	PV0817	2008	Japan	Asia	human	O26	stx1A	stx1B			eae	1	B1
SAMD00075957	GCF_002768555.1	244319	latest	Scaffold	Full	2017-10-27	ASM276855v1	EscherichiacoliO26:H11	PV0954	2009	Japan	Asia	human	O26	stx1A	stx1B			eae	1	B1
SAMD00075958	GCF_002768575.1	244319	latest	Scaffold	Full	2017-10-27	ASM276857v1	EscherichiacoliO26:H11	PV0967	2009	Japan	Asia	human	O26	stx1A	stx1B			eae	1	B1
SAMD00075971	GCF_002768835.1	244319	latest	Scaffold	Full	2017-10-28	ASM276883v1	EscherichiacoliO26:H11	EH2035	2011	Belgium	Europe	human	O26	stx1A	stx1B			eae	1	B1
SAMD00075972	GCF_002768855.1	244319	latest	Scaffold	Full	2017-10-27	ASM276885v1	EscherichiacoliO26:H11	EH2042	2011	Belgium	Europe	human	O26	stx1A	stx1B			eae	1	B1
SAMD00075973	GCF_002768875.1	244319	latest	Scaffold	Full	2017-10-27	ASM276887v1	EscherichiacoliO26:H11	EH2057	2011	Belgium	Europe	human	O26	stx1A	stx1B			eae	1	B1
SAMD00075982	GCF_002769015.1	244319	latest	Scaffold	Full	2017-10-27	ASM276901v1	EscherichiacoliO26:H11	EH2209	2012	Belgium	Europe	human	O26	stx1A	stx1B			eae	1	B1
SAMD00075983	GCF_002769035.1	244319	latest	Scaffold	Full	2017-10-27	ASM276903v1	EscherichiacoliO26:H11	EH2219	2012	Belgium	Europe	human	O26	stx1A	stx1B			eae	1	B1
SAMD00075984	GCF_002769055.1	244319	latest	Scaffold	Full	2017-10-27	ASM276905v1	EscherichiacoliO26:H11	EH2244	2012	Belgium	Europe	human	O26	stx1A	stx1B			eae	1	B1
SAMD00075985	GCF_002769075.1	244319	latest	Scaffold	Full	2017-10-27	ASM276907v1	EscherichiacoliO26:H11	EH2251	2013	Belgium	Europe	human	O26	stx1A	stx1B			eae	1	B1
SAMD00075986	GCF_002769095.1	244319	latest	Scaffold	Full	2017-10-28	ASM276909v1	EscherichiacoliO26:H11	EH2252	2013	Belgium	Europe	human	O26	stx1A	stx1B			eae	1	B1
SAMD00075987	GCF_002769115.1	244319	latest	Scaffold	Full	2017-10-27	ASM276911v1	EscherichiacoliO26:H11	EH2257	2013	Belgium	Europe	human	O26	stx1A	stx1B			eae	1	B1
SAMD00075988	GCF_002769135.1	244319	latest	Scaffold	Full	2017-10-27	ASM276913v1	EscherichiacoliO26:H11	EH2258	2013	Belgium	Europe	human	O26	stx1A	stx1B			eae	1	B1
SAMD00075990	GCF_002769175.1	244319	latest	Scaffold	Full	2017-10-27	ASM276917v1	Escherichia coli O26:H11	KS32	2013	Japan	Asia	animal	O26					eae	0	B1
SAMD00075994	GCF_002769235.1	244319	latest	Scaffold	Full	2017-10-27	ASM276923v1	EscherichiacoliO26:H11	KS266	2013	Japan	Asia	animal	O26	stx1A	stx1B			eae	1	B1
SAMD00075998	GCF_002769315.1	244319	latest	Scaffold	Full	2017-10-27	ASM276931v1	EscherichiacoliO26:H11	1291	1996	Japan	Asia	human	O26	stx1A	stx1B			eae	1	B1
SAMD00075999	GCF_002769335.1	244319	latest	Scaffold	Full	2017-10-27	ASM276933v1	EscherichiacoliO26:H11	1388	1996	Japan	Asia	human	O26	stx1A	stx1B			eae	1	B1
SAMD00076003	GCF_002924105.1	244319	latest	Scaffold	Full	2018-01-25	ASM292410v1	EscherichiacoliO26:H11	1485	1997	Japan	Asia	human	O26	stx1A	stx1B			eae	1	B1
SAMD00076006	GCF_002769435.1	244319	latest	Scaffold	Full	2017-10-27	ASM276943v1	EscherichiacoliO26:H11	1603	1998	Japan	Asia	human	O26	stx1A	stx1B			eae	1	B1
SAMD00076009	GCF_002769495.1	244319	latest	Scaffold	Full	2017-10-27	ASM276949v1	Escherichia coli O26:H11	1657	1998	Japan	Asia	human	O26					eae	0	B1
SAMD00076016	GCF_002769635.1	244319	latest	Scaffold	Full	2017-10-27	ASM276963v1	EscherichiacoliO26:H11	1750	1999	Japan	Asia	human	O26	stx1A	stx1B			eae	1	B1
SAMD00076025	GCF_002769795.1	244319	latest	Scaffold	Full	2017-10-27	ASM276979v1	EscherichiacoliO26:H11	2054	2001	Japan	Asia	human	O26	stx1A	stx1B	stx2A	stx2B	eae	1	B1
SAMD00076026	GCF_002769815.1	244319	latest	Scaffold	Full	2017-10-27	ASM276981v1	EscherichiacoliO26:H11	2153	2002	Japan	Asia	human	O26	stx1A	stx1B			eae	1	B1
SAMD00076031	GCF_002769895.1	244319	latest	Scaffold	Full	2017-10-27	ASM276989v1	EscherichiacoliO26:H11	2204	2003	Japan	Asia	human	O26	stx1A	stx1B			eae	1	B1
SAMD00076032	GCF_002769915.1	244319	latest	Scaffold	Full	2017-10-27	ASM276991v1	EscherichiacoliO26:H11	2243	2003	Japan	Asia	human	O26	stx1A	stx1B			eae	1	B1
SAMD00076033	GCF_002769935.1	244319	latest	Scaffold	Full	2017-10-27	ASM276993v1	EscherichiacoliO26:H11	2313	2004	Japan	Asia	human	O26	stx1A	stx1B			eae	1	B1
SAMD00076038	GCF_002770035.1	244319	latest	Scaffold	Full	2017-10-27	ASM277003v1	EscherichiacoliO26:H11	2418	2005	Japan	Asia	human	O26	stx1A	stx1B			eae	1	B1
SAMD00076040	GCF_002770075.1	244319	latest	Scaffold	Full	2017-10-27	ASM277007v1	EscherichiacoliO26:H11	2591	2006	Japan	Asia	human	O26	stx1A	stx1B			eae	1	B1
SAMD00076047	GCF_002770175.1	244319	latest	Scaffold	Full	2017-10-27	ASM277017v1	EscherichiacoliO26:H11	2833	2007	Japan	Asia	human	O26	stx1A	stx1B			eae	1	B1
SAMD00076055	GCF_002770335.1	244319	latest	Scaffold	Full	2017-10-27	ASM277033v1	EscherichiacoliO26:H11	3052	2009	Japan	Asia	human	O26	stx1A	stx1B			eae	1	B1
SAMD00076059	GCF_002770415.1	244319	latest	Scaffold	Full	2017-10-27	ASM277041v1	EscherichiacoliO26:H11	3260	2011	Japan	Asia	human	O26	stx1A	stx1B			eae	1	B1
SAMD00076061	GCF_002770455.1	244319	latest	Scaffold	Full	2017-10-27	ASM277045v1	EscherichiacoliO26:H11	3297	2011	Japan	Asia	human	O26	stx1A	stx1B			eae	1	B1
SAMD00077065	GCA_005383905.1	562	latest	Scaffold	Full	2019-04-17	ASM538390v1	Escherichia coli	HH-P001	2014	Japan	Asia	bovine	O2, O50/O2			stx2A	stx2B		0	A
SAMD00077070	GCA_005384005.1	562	latest	Scaffold	Full	2019-04-17	ASM538400v1	Escherichia coli	HH-P011	2014	Japan	Asia	bovine	OgN8			stx2A	stx2B		0	A
SAMD00077071	GCA_005384025.1	562	latest	Scaffold	Full	2019-04-17	ASM538402v1	Escherichia coli	HH-P012	2014	Japan	Asia	bovine	OgN1			stx2A	stx2B		0	A
SAMD00077074	GCA_005384085.1	562	latest	Scaffold	Full	2019-04-17	ASM538408v1	Escherichia coli	HH-P019	2014	Japan	Asia	bovine	O9, O153/O178			stx2A	stx2B		0	U
SAMD00077075	GCA_005384105.1	562	latest	Scaffold	Full	2019-04-17	ASM538410v1	Escherichia coli	HH-P022	2014	Japan	Asia	bovine	O49					eae	0	U
SAMD00077078	GCA_005384165.1	562	latest	Scaffold	Full	2019-04-17	ASM538416v1	Escherichia coli	HH-P034	2014	Japan	Asia	bovine	Unknown			stx2A	stx2B		0	U
SAMD00077079	GCA_005384185.1	562	latest	Scaffold	Full	2019-04-17	ASM538418v1	Escherichia coli	HH-P044	2014	Japan	Asia	bovine	Unknown			stx2A	stx2B		0	U
SAMD00077080	GCA_005384205.1	562	latest	Scaffold	Full	2019-04-17	ASM538420v1	Escherichia coli	HH-P054	2014	Japan	Asia	bovine	O177			stx2A	stx2B	eae	1	U
SAMD00077111	GCA_005384825.1	562	latest	Scaffold	Full	2019-04-17	ASM538482v1	Escherichia coli	JML001	2015	Japan	Asia	human	OgN3					eae	0	B1
SAMD00077235	GCA_005387285.1	562	latest	Scaffold	Full	2019-04-17	ASM538728v1	Escherichia coli	JML142	2015	Japan	Asia	human	Unknown					eae	0	A
SAMD00077244	GCA_005387465.1	562	latest	Scaffold	Full	2019-04-17	ASM538746v1	Escherichia coli	JML151	2015	Japan	Asia	human	Unknown					eae	0	B2
SAMD00077310	GCA_005388845.1	562	latest	Scaffold	Full	2019-04-17	ASM538884v1	Escherichia coli	JML235	2015	Japan	Asia	human	O85					eae	0	B2
SAMD00077387	GCA_005390365.1	562	latest	Scaffold	Full	2019-04-17	ASM539036v1	Escherichia coli	KK-P001	2014	Japan	Asia	bovine	OgN4	stx1A	stx1B	stx2A	stx2B		0	A
SAMD00077391	GCA_005390445.1	562	latest	Scaffold	Full	2019-04-17	ASM539044v1	Escherichia coli	KK-P006	2014	Japan	Asia	bovine	OgN5				stx2B		0	B1
SAMD00077392	GCA_005390465.1	562	latest	Scaffold	Full	2019-04-17	ASM539046v1	Escherichia coli	KK-P007	2014	Japan	Asia	bovine	O156					eae	0	B1
SAMD00077393	GCA_005390485.1	562	latest	Scaffold	Full	2019-04-17	ASM539048v1	Escherichia coli	KK-P011	2014	Japan	Asia	bovine	O177					eae	0	B1
SAMD00077395	GCA_005390525.1	562	latest	Scaffold	Full	2019-04-17	ASM539052v1	Escherichia coli	KK-P015	2014	Japan	Asia	bovine	O8	stx1A	stx1B	stx2A	stx2B		0	B1
SAMD00077399	GCA_005390605.1	562	latest	Scaffold	Full	2019-04-17	ASM539060v1	Escherichia coli	KK-P021	2014	Japan	Asia	bovine	Unknown				stx2B		0	B1
SAMD00077400	GCA_005390625.1	562	latest	Scaffold	Full	2019-04-17	ASM539062v1	Escherichia coli	KK-P023	2014	Japan	Asia	bovine	OgN3	stx1A	stx1B	stx2A	stx2B		0	B1
SAMD00077402	GCA_005390665.1	562	latest	Scaffold	Full	2019-04-17	ASM539066v1	Escherichia coli	KK-P029	2014	Japan	Asia	bovine	O128ab, O128ac					eae	0	B1
SAMD00077404	GCA_005390705.1	562	latest	Scaffold	Full	2019-04-16	ASM539070v1	Escherichia coli	KK-P035	2014	Japan	Asia	bovine	O71					eae	0	B1
SAMD00077405	GCA_005390725.1	562	latest	Scaffold	Full	2019-04-17	ASM539072v1	Escherichia coli	KK-P036	2014	Japan	Asia	bovine	Unknown			stx2A	stx2B		0	B1
SAMD00077406	GCA_005390745.1	562	latest	Scaffold	Full	2019-04-17	ASM539074v1	Escherichia coli	KK-P038	2014	Japan	Asia	bovine	O156	stx1A	stx1B			eae	1	B1
SAMD00077408	GCA_005390785.1	562	latest	Scaffold	Full	2019-04-17	ASM539078v1	Escherichia coli	KK-P041	2014	Japan	Asia	bovine	O177					eae	0	B1
SAMD00077409	GCA_005390805.1	562	latest	Scaffold	Full	2019-04-17	ASM539080v1	Escherichia coli	KK-P042	2014	Japan	Asia	bovine	Unknown			stx2A	stx2B		0	B1
SAMD00077410	GCA_005390825.1	562	latest	Scaffold	Full	2019-04-17	ASM539082v1	Escherichia coli	KK-P043	2014	Japan	Asia	bovine	OgN4	stx1A	stx1B	stx2A	stx2B		0	A
SAMD00077411	GCA_005390845.1	562	latest	Scaffold	Full	2019-04-17	ASM539084v1	Escherichia coli	KK-P044	2014	Japan	Asia	bovine	O177					eae	0	B1
SAMD00077412	GCA_005390865.1	562	latest	Scaffold	Full	2019-04-17	ASM539086v1	Escherichia coli	KK-P045	2014	Japan	Asia	bovine	OgN9					eae	0	D
SAMD00077413	GCA_005390885.1	562	latest	Scaffold	Full	2019-04-17	ASM539088v1	Escherichia coli	KK-P048	2014	Japan	Asia	bovine	O153/O178	stx1A	stx1B	stx2A	stx2B		0	D
SAMD00077414	GCA_005390905.1	562	latest	Scaffold	Full	2019-04-17	ASM539090v1	Escherichia coli	KK-P049	2014	Japan	Asia	bovine	O182					eae	0	D
SAMD00077420	GCA_005391025.1	562	latest	Scaffold	Full	2019-04-17	ASM539102v1	Escherichia coli	KK-P061	2014	Japan	Asia	bovine	O109			stx2A	stx2B		0	A
SAMD00077421	GCA_005391045.1	562	latest	Scaffold	Full	2019-04-17	ASM539104v1	Escherichia coli	KK-P062	2014	Japan	Asia	bovine	O113	stx1A	stx1B	stx2A	stx2B		0	A
SAMD00077423	GCA_005391085.1	562	latest	Scaffold	Full	2019-04-17	ASM539108v1	Escherichia coli	KK-P065	2014	Japan	Asia	bovine	O28ac	stx1A	stx1B	stx2A	stx2B		0	B1
SAMD00077425	GCA_005391125.1	562	latest	Scaffold	Full	2019-04-17	ASM539112v1	Escherichia coli	KK-P067	2014	Japan	Asia	bovine	O88	stx1A	stx1B	stx2A	stx2B		0	B1
SAMD00077449	GCA_005391605.1	562	latest	Scaffold	Full	2019-04-17	ASM539160v1	Escherichia coli	KS-NP073	2013	Japan	Asia	bovine	O174			stx2A	stx2B		0	B1
SAMD00077452	GCA_005391665.1	562	latest	Scaffold	Full	2019-04-17	ASM539166v1	Escherichia coli	KS-NP081	2013	Japan	Asia	bovine	O174			stx2A	stx2B		0	B1
SAMD00077464	GCA_005391905.1	562	latest	Scaffold	Full	2019-04-17	ASM539190v1	Escherichia coli	KS-P002	2013	Japan	Asia	bovine	O113	stx1A	stx1B	stx2A	stx2B		0	A
SAMD00077466	GCA_005391945.1	562	latest	Scaffold	Full	2019-04-17	ASM539194v1	Escherichia coli	KS-P007	2013	Japan	Asia	bovine	O113	stx1A	stx1B	stx2A	stx2B		0	A
SAMD00077468	GCA_005391985.1	562	latest	Scaffold	Full	2019-04-17	ASM539198v1	Escherichia coli	KS-P009	2013	Japan	Asia	bovine	O113	stx1A	stx1B	stx2A	stx2B		0	A
SAMD00077470	GCA_005392025.1	562	latest	Scaffold	Full	2019-04-17	ASM539202v1	Escherichia coli	KS-P012	2013	Japan	Asia	bovine	O177					eae	0	B1
SAMD00077474	GCA_005392105.1	562	latest	Scaffold	Full	2019-04-17	ASM539210v1	Escherichia coli	KS-P016	2013	Japan	Asia	bovine	O10					eae	0	B1
SAMD00077475	GCA_005392125.1	562	latest	Scaffold	Full	2019-04-17	ASM539212v1	Escherichia coli	KS-P017	2013	Japan	Asia	bovine	O153/O178	stx1A	stx1B	stx2A	stx2B		0	B1
SAMD00077477	GCA_005392165.1	562	latest	Scaffold	Full	2019-04-17	ASM539216v1	Escherichia coli	KS-P019	2013	Japan	Asia	bovine	O49					eae	0	A
SAMD00077479	GCA_005392205.1	562	latest	Scaffold	Full	2019-04-17	ASM539220v1	Escherichia coli	KS-P021	2013	Japan	Asia	bovine	O177					eae	0	A
SAMD00077481	GCA_005392245.1	562	latest	Scaffold	Full	2019-04-17	ASM539224v1	Escherichia coli	KS-P023	2013	Japan	Asia	bovine	O49					eae	0	A
SAMD00077483	GCA_005392285.1	562	latest	Scaffold	Full	2019-04-17	ASM539228v1	Escherichia coli	KS-P026	2013	Japan	Asia	bovine	O113	stx1A	stx1B	stx2A	stx2B		0	A
SAMD00077488	GCA_005392385.1	562	latest	Scaffold	Full	2019-04-17	ASM539238v1	Escherichia coli	KS-P035	2013	Japan	Asia	bovine	O35					eae	0	A
SAMD00077494	GCA_005392505.1	562	latest	Scaffold	Full	2019-04-17	ASM539250v1	Escherichia coli	KS-P044	2013	Japan	Asia	bovine	Unknown					eae	0	A
SAMD00077497	GCA_005392565.1	562	latest	Scaffold	Full	2019-04-17	ASM539256v1	Escherichia coli	KS-P050	2013	Japan	Asia	bovine	O26					eae	0	B1
SAMD00077498	GCA_005392585.1	562	latest	Scaffold	Full	2019-04-17	ASM539258v1	Escherichia coli	KS-P052	2013	Japan	Asia	bovine	O35					eae	0	A
SAMD00077499	GCA_005392605.1	562	latest	Scaffold	Full	2019-04-17	ASM539260v1	Escherichia coli	KS-P054	2013	Japan	Asia	bovine	O174			stx2A	stx2B		0	A
SAMD00077505	GCA_005392725.1	562	latest	Scaffold	Full	2019-04-17	ASM539272v1	Escherichia coli	KS-P064	2013	Japan	Asia	bovine	O51					eae	0	B1
SAMD00077506	GCA_005392745.1	562	latest	Scaffold	Full	2019-04-17	ASM539274v1	Escherichia coli	KS-P065	2013	Japan	Asia	bovine	OgN3					eae	0	B1
SAMD00077508	GCA_005392785.1	562	latest	Scaffold	Full	2019-04-17	ASM539278v1	Escherichia coli	KS-P067	2013	Japan	Asia	bovine	O109			stx2A	stx2B		0	A
SAMD00077510	GCA_005392825.1	562	latest	Scaffold	Full	2019-04-17	ASM539282v1	Escherichia coli	KS-P070	2013	Japan	Asia	bovine	O10					eae	0	A
SAMD00077511	GCA_005392845.1	562	latest	Scaffold	Full	2019-04-17	ASM539284v1	Escherichia coli	KS-P071	2013	Japan	Asia	bovine	OgN3					eae	0	B1
SAMD00077512	GCA_005392865.1	562	latest	Scaffold	Full	2019-04-17	ASM539286v1	Escherichia coli	KS-P072	2013	Japan	Asia	bovine	O156					eae	0	B1
SAMD00077513	GCA_005392885.1	562	latest	Scaffold	Full	2019-04-17	ASM539288v1	Escherichia coli	KS-P076	2013	Japan	Asia	bovine	O71			stx2A	stx2B		0	E
SAMD00077517	GCA_005392975.1	562	latest	Scaffold	Full	2019-04-17	ASM539297v1	Escherichia coli	KS-P089	2013	Japan	Asia	bovine	O175	stx1A	stx1B	stx2A	stx2B		0	B1
SAMD00077519	GCA_005393015.1	562	latest	Scaffold	Full	2019-04-17	ASM539301v1	Escherichia coli	KS-P093	2013	Japan	Asia	bovine	OgN3					eae	0	B1
SAMD00077566	GCA_005393985.1	562	latest	Scaffold	Full	2019-04-17	ASM539398v1	Escherichia coli	NS-P008	2014	Japan	Asia	bovine	O6			stx2A	stx2B		0	B1
SAMD00077568	GCA_005394025.1	562	latest	Scaffold	Full	2019-04-17	ASM539402v1	Escherichia coli	NS-P010	2014	Japan	Asia	bovine	O26					eae	0	B1
SAMD00077570	GCA_005394065.1	562	latest	Scaffold	Full	2019-04-17	ASM539406v1	Escherichia coli	NS-P012	2014	Japan	Asia	bovine	O8			stx2A	stx2B		0	B1
SAMD00077573	GCA_005394145.1	562	latest	Scaffold	Full	2019-04-17	ASM539414v1	Escherichia coli	NS-P021	2014	Japan	Asia	bovine	O6			stx2A	stx2B		0	B1
SAMD00077574	GCA_005394205.1	562	latest	Scaffold	Full	2019-04-17	ASM539420v1	Escherichia coli	NS-P024	2014	Japan	Asia	bovine	O28ac/O42			stx2A	stx2B		0	B1
SAMD00077575	GCA_005394305.1	562	latest	Scaffold	Full	2019-04-17	ASM539430v1	Escherichia coli	NS-P027	2014	Japan	Asia	bovine	Unknown	stx1A	stx1B	stx2A	stx2B		0	B1
SAMD00077582	GCA_005394705.1	562	latest	Scaffold	Full	2019-04-17	ASM539470v1	Escherichia coli	NS-P045	2014	Japan	Asia	bovine	O153/O178			stx2A	stx2B		0	B1
SAMD00077583	GCA_005394725.1	562	latest	Scaffold	Full	2019-04-17	ASM539472v1	Escherichia coli	NS-P046	2014	Japan	Asia	bovine	O156					eae	0	B1
SAMD00077584	GCA_005394745.1	562	latest	Scaffold	Full	2019-04-17	ASM539474v1	Escherichia coli	NS-P047	2014	Japan	Asia	bovine	O116			stx2A	stx2B		0	A
SAMD00077585	GCA_005394765.1	562	latest	Scaffold	Full	2019-04-17	ASM539476v1	Escherichia coli	NS-P049	2014	Japan	Asia	bovine	O105					eae	0	A
SAMD00077586	GCA_005394785.1	562	latest	Scaffold	Full	2019-04-17	ASM539478v1	Escherichia coli	NS-P051	2014	Japan	Asia	bovine	O10					eae	0	A
SAMD00077587	GCA_005394805.1	562	latest	Scaffold	Full	2019-04-17	ASM539480v1	Escherichia coli	NS-P052	2014	Japan	Asia	bovine	Unknown			stx2A	stx2B		0	A
SAMD00077590	GCA_005394865.1	562	latest	Scaffold	Full	2019-04-17	ASM539486v1	Escherichia coli	NS-P059	2014	Japan	Asia	bovine	O130	stx1A	stx1B	stx2A	stx2B		0	B1
SAMD00077594	GCA_005394945.1	562	latest	Scaffold	Full	2019-04-17	ASM539494v1	Escherichia coli	NS-P071	2014	Japan	Asia	bovine	O156					eae	0	B1
SAMD00077596	GCA_005394985.1	562	latest	Scaffold	Full	2019-04-17	ASM539498v1	Escherichia coli	NS-P073	2014	Japan	Asia	bovine	OX18	stx1A	stx1B	stx2A			0	B1
SAMD00077598	GCA_005395025.1	562	latest	Scaffold	Full	2019-04-17	ASM539502v1	Escherichia coli	NS-P078	2014	Japan	Asia	bovine	O25					eae	0	B1
SAMD00077624	GCA_005395545.1	562	latest	Scaffold	Full	2019-04-17	ASM539554v1	Escherichia coli	OU-P001	2014	Japan	Asia	bovine	O156					eae	0	B1
SAMD00077625	GCA_005395565.1	562	latest	Scaffold	Full	2019-04-17	ASM539556v1	Escherichia coli	OU-P006	2014	Japan	Asia	bovine	Unknown	stx1A	stx1B	stx2A	stx2B		0	B1
SAMD00077626	GCA_005395585.1	562	latest	Scaffold	Full	2019-04-17	ASM539558v1	Escherichia coli	OU-P009	2014	Japan	Asia	bovine	O156					eae	0	B1
SAMD00077627	GCA_005395605.1	562	latest	Scaffold	Full	2019-04-17	ASM539560v1	Escherichia coli	OU-P011	2014	Japan	Asia	bovine	Unknown	stx1A	stx1B	stx2A	stx2B		0	B1
SAMD00077629	GCA_005395645.1	562	latest	Scaffold	Full	2019-04-17	ASM539564v1	Escherichia coli	OU-P020	2014	Japan	Asia	bovine	O82	stx1A	stx1B	stx2A	stx2B		0	B1
SAMD00077631	GCA_005395685.1	562	latest	Scaffold	Full	2019-04-17	ASM539568v1	Escherichia coli	OU-P027	2014	Japan	Asia	bovine	Unknown	stx1A	stx1B	stx2A	stx2B		0	B1
SAMD00077632	GCA_005395705.1	562	latest	Scaffold	Full	2019-04-17	ASM539570v1	Escherichia coli	OU-P037	2014	Japan	Asia	bovine	Unknown					eae	0	B1
SAMD00077633	GCA_005395725.1	562	latest	Scaffold	Full	2019-04-17	ASM539572v1	Escherichia coli	OU-P038	2014	Japan	Asia	bovine	Unknown	stx1A	stx1B	stx2A	stx2B		0	B1
SAMD00077634	GCA_005395745.1	562	latest	Scaffold	Full	2019-04-17	ASM539574v1	Escherichia coli	OU-P043	2014	Japan	Asia	bovine	O175	stx1A	stx1B	stx2A	stx2B		0	B1
SAMD00077635	GCA_005395765.1	562	latest	Scaffold	Full	2019-04-17	ASM539576v1	Escherichia coli	OU-P048	2014	Japan	Asia	bovine	O156					eae	0	B1
SAMD00077636	GCA_005395785.1	562	latest	Scaffold	Full	2019-04-17	ASM539578v1	Escherichia coli	OU-P049	2014	Japan	Asia	bovine	O28ac, O28ac/O42	stx1A	stx1B		stx2B		0	B1
SAMD00077639	GCA_005395845.1	562	latest	Scaffold	Full	2019-04-17	ASM539584v1	Escherichia coli	OU-P068	2014	Japan	Asia	bovine	Unknown	stx1A	stx1B	stx2A			0	B1
SAMD00077640	GCA_005395865.1	562	latest	Scaffold	Full	2019-04-17	ASM539586v1	Escherichia coli	OU-P080	2014	Japan	Asia	bovine	Unknown					eae	0	D
SAMD00077641	GCA_005395885.1	562	latest	Scaffold	Full	2019-04-17	ASM539588v1	Escherichia coli	OU-P082	2014	Japan	Asia	bovine	Unknown					eae	0	A
SAMD00077643	GCA_005395925.1	562	latest	Scaffold	Full	2019-04-17	ASM539592v1	Escherichia coli	OU-P098	2014	Japan	Asia	bovine	Unknown					eae	0	B1
SAMD00077682	GCA_005396765.1	562	latest	Scaffold	Full	2019-04-17	ASM539676v1	Escherichia coli	SI-NP059	2014	Japan	Asia	bovine	Unknown			stx2A	stx2B		0	B1
SAMD00077683	GCA_005396785.1	562	latest	Scaffold	Full	2019-04-17	ASM539678v1	Escherichia coli	SI-P002	2014	Japan	Asia	bovine	O180					eae	0	B1
SAMD00077688	GCA_005396885.1	562	latest	Scaffold	Full	2019-04-17	ASM539688v1	Escherichia coli	SI-P014	2014	Japan	Asia	bovine	O105					eae	0	B1
SAMD00077690	GCA_005396925.1	562	latest	Scaffold	Full	2019-04-17	ASM539692v1	Escherichia coli	SI-P019	2014	Japan	Asia	bovine	O150			stx2A	stx2B		0	A
SAMD00077694	GCA_005397005.1	562	latest	Scaffold	Full	2019-04-17	ASM539700v1	Escherichia coli	SI-P027	2014	Japan	Asia	bovine	O156					eae	0	B1
SAMD00077695	GCA_005397025.1	562	latest	Scaffold	Full	2019-04-17	ASM539702v1	Escherichia coli	SI-P030	2014	Japan	Asia	bovine	O163, OX21_UNVERIFIED			stx2A	stx2B		0	B1
SAMD00077696	GCA_005397045.1	562	latest	Scaffold	Full	2019-04-17	ASM539704v1	Escherichia coli	SI-P036	2014	Japan	Asia	bovine	O177					eae	0	B1
SAMD00077697	GCA_005397065.1	562	latest	Scaffold	Full	2019-04-17	ASM539706v1	Escherichia coli	SI-P038	2014	Japan	Asia	bovine	O132	stx1A	stx1B				0	E
SAMD00077703	GCA_005397185.1	562	latest	Scaffold	Full	2019-04-17	ASM539718v1	Escherichia coli	SI-P051	2014	Japan	Asia	bovine	Unknown					eae	0	E
SAMD00077704	GCA_005397205.1	562	latest	Scaffold	Full	2019-04-17	ASM539720v1	Escherichia coli	SI-P055	2014	Japan	Asia	bovine	Unknown					eae	0	E
SAMD00077707	GCA_005397265.1	562	latest	Scaffold	Full	2019-04-17	ASM539726v1	Escherichia coli	SI-P065	2014	Japan	Asia	bovine	O15					eae	0	E
SAMD00077709	GCA_005397305.1	562	latest	Scaffold	Full	2019-04-17	ASM539730v1	Escherichia coli	SI-P067	2014	Japan	Asia	bovine	Unknown					eae	0	A
SAMD00077711	GCA_005397345.1	562	latest	Scaffold	Full	2019-04-17	ASM539734v1	Escherichia coli	SI-P075	2014	Japan	Asia	bovine	Unknown					eae	0	B1
SAMD00129666	GCF_003966425.1	562	latest	Complete Genome	Full	2018-07-27	ASM396642v1	Escherichiacoli	E2855	2001	Japan	Asia	animal	O111	stx1A	stx1B			eae	1	D
SAMD00129667	GCF_003966445.1	562	latest	Complete Genome	Full	2018-07-27	ASM396644v1	Escherichiacoli	E2863	2013	Japan	Asia	animal	O111	stx1A	stx1B			eae	1	B1
SAMD00129668	GCF_003966465.1	562	latest	Complete Genome	Full	2018-07-27	ASM396646v1	Escherichiacoli	E2865	2014	Japan	Asia	animal	O26	stx1A	stx1B			eae	1	B1
SAMD00148522	GCA_005397845.1	562	latest	Scaffold	Full	2019-03-18	ASM539784v1	Escherichia coli	13-1BK	2018	USA	North_america	bovine	O108					eae	0	B1
SAMD00148534	GCA_005398085.1	562	latest	Scaffold	Full	2019-03-18	ASM539808v1	Escherichia coli	24-1BK	2018	USA	North_america	bovine	O10					eae	0	B1
SAMD00148535	GCA_005398105.1	562	latest	Scaffold	Full	2019-03-18	ASM539810v1	Escherichia coli	25-1BK	2018	USA	North_america	bovine	O10					eae	0	B1
SAMD00148538	GCA_005398165.1	562	latest	Scaffold	Full	2019-03-18	ASM539816v1	Escherichia coli	28-1BK	2018	USA	North_america	bovine	O10					eae	0	B1
SAMD00148580	GCA_005399265.1	562	latest	Scaffold	Full	2019-03-18	ASM539926v1	Escherichia coli	12-A143-A	2010	France	Europe	bovine	O156					eae	0	B1
SAMD00148591	GCA_005399485.1	562	latest	Scaffold	Full	2019-03-18	ASM539948v1	Escherichia coli	23-C24-A	2011	France	Europe	bovine	O26					eae	0	B1
SAMD00148634	GCA_005400325.1	562	latest	Scaffold	Full	2019-03-18	ASM540032v1	Escherichia coli	67-L119-A	2011	France	Europe	bovine	O76	stx1A	stx1B				0	B1
SAMD00148635	GCA_005400345.1	562	latest	Scaffold	Full	2019-03-18	ASM540034v1	Escherichia coli	68-A119-A	2010	France	Europe	bovine	O149	stx1A	stx1B				0	D
SAMD00148636	GCA_005400465.1	562	latest	Scaffold	Full	2019-03-18	ASM540046v1	Escherichia coli	69-C61-A	2010	France	Europe	bovine	O121	stx1A	stx1B				0	D
SAMD00148637	GCA_005400585.1	562	latest	Scaffold	Full	2019-03-18	ASM540058v1	Escherichia coli	70-J76-A	2011	France	Europe	bovine	O8			stx2A	stx2B		0	B1
SAMD00148639	GCA_005400705.1	562	latest	Scaffold	Full	2019-03-18	ASM540070v1	Escherichia coli	72-B56-55-1	2018	France	Europe	bovine	O177					eae	0	B1
SAMD00148640	GCA_005400765.1	562	latest	Scaffold	Full	2019-03-18	ASM540076v1	Escherichia coli	73-B166-1-9	2018	France	Europe	bovine	O177			stx2A	stx2B	eae	1	A
SAMD00151137	GCA_005402485.1	562	latest	Scaffold	Full	2019-03-18	ASM540248v1	Escherichia coli	SI-P082_2	2014	Japan	Asia	bovine	O128ab, O128ac					eae	0	A
SAMD00166595	GCF_008633505.1	1078034	latest	Scaffold	Full	2019-09-18	ASM863350v1	EscherichiacoliO145:H28	12188	2007	Japan	Asia	human	O145	stx1A	stx1B			eae	1	D
SAMD00166596	GCF_008633525.1	1078034	latest	Scaffold	Full	2019-09-18	ASM863352v1	EscherichiacoliO145:H28	1380	1998	Japan	Asia	human	O145	stx1A	stx1B			eae	1	D
SAMD00166597	GCF_008633545.1	1078034	latest	Scaffold	Full	2019-09-18	ASM863354v1	EscherichiacoliO145:H28	1649	1998	Japan	Asia	human	O145	stx1A	stx1B			eae	1	D
SAMD00166598	GCF_008633565.1	1078034	latest	Scaffold	Full	2019-09-18	ASM863356v1	EscherichiacoliO145:H28	5044	2001	Japan	Asia	human	O145			stx2A	stx2B	eae	1	D
SAMD00166599	GCF_008633585.1	1078034	latest	Scaffold	Full	2019-09-18	ASM863358v1	EscherichiacoliO145:H28	8100	2003	Japan	Asia	human	O145	stx1A	stx1B			eae	1	D
SAMD00166600	GCF_008633605.1	1078034	latest	Scaffold	Full	2019-09-18	ASM863360v1	EscherichiacoliO145:H28	9793	2005	Japan	Asia	human	O145	stx1A	stx1B			eae	1	D
SAMD00166601	GCF_008633625.1	1078034	latest	Scaffold	Full	2019-09-18	ASM863362v1	EscherichiacoliO145:H28	EH1846	2009	Belgium	Europe	human	O145			stx2A	stx2B	eae	1	D
SAMD00166602	GCF_008633645.1	1078034	latest	Scaffold	Full	2019-09-18	ASM863364v1	EscherichiacoliO145:H28	EH1904	2010	Belgium	Europe	human	O145			stx2A	stx2B	eae	1	D
SAMD00166603	GCF_008633665.1	1078034	latest	Scaffold	Full	2019-09-18	ASM863366v1	EscherichiacoliO145:H28	EH1910	2010	Belgium	Europe	human	O145			stx2A	stx2B	eae	1	D
SAMD00166604	GCF_008633685.1	1078034	latest	Scaffold	Full	2019-09-18	ASM863368v1	EscherichiacoliO145:H28	EH1995	2010	Belgium	Europe	Missing	O145	stx1A	stx1B			eae	1	D
SAMD00166605	GCF_008633705.1	1078034	latest	Scaffold	Full	2019-09-18	ASM863370v1	EscherichiacoliO145:H28	EH2011	2011	Belgium	Europe	human	O145			stx2A	stx2B	eae	1	D
SAMD00166606	GCF_008633725.1	1078034	latest	Scaffold	Full	2019-09-18	ASM863372v1	EscherichiacoliO145:H28	EH2085	2011	Belgium	Europe	human	O145			stx2A	stx2B	eae	1	D
SAMD00166607	GCF_008633745.1	1078034	latest	Scaffold	Full	2019-09-18	ASM863374v1	EscherichiacoliO145:H28	EH2086	2011	Belgium	Europe	human	O145			stx2A	stx2B	eae	1	D
SAMD00166608	GCF_008633765.1	1078034	latest	Scaffold	Full	2019-09-18	ASM863376v1	EscherichiacoliO145:H28	EH2197	2012	Belgium	Europe	human	O145	stx1A	stx1B			eae	1	D
SAMD00166609	GCF_008633785.1	1078034	latest	Scaffold	Full	2019-09-18	ASM863378v1	EscherichiacoliO145:H28	EH2201	2012	Belgium	Europe	human	O145			stx2A	stx2B	eae	1	D
SAMD00166610	GCF_008633805.1	1078034	latest	Scaffold	Full	2019-09-18	ASM863380v1	EscherichiacoliO145:H28	EH2246	2013	Belgium	Europe	human	O145			stx2A	stx2B	eae	1	D
SAMD00166611	GCF_008633825.1	1078034	latest	Scaffold	Full	2019-09-18	ASM863382v1	EscherichiacoliO145:H28	EH1992	2010	Belgium	Europe	Missing	O145	stx1A	stx1B			eae	1	D
SAMD00166612	GCF_008633845.1	1078034	latest	Scaffold	Full	2019-09-18	ASM863384v1	EscherichiacoliO145:H28	09E025	2009	Japan	Asia	human	O145			stx2A	stx2B	eae	1	D
SAMD00166613	GCF_008633885.1	1078034	latest	Scaffold	Full	2019-09-18	ASM863388v1	EscherichiacoliO145:H28	09E026	2010	Japan	Asia	human	O145			stx2A	stx2B	eae	1	D
SAMD00166614	GCF_008633985.1	1078034	latest	Scaffold	Full	2019-09-18	ASM863398v1	EscherichiacoliO145:H28	12E070	2012	Japan	Asia	human	O145			stx2A	stx2B	eae	1	D
SAMD00166615	GCF_008634065.1	1078034	latest	Scaffold	Full	2019-09-18	ASM863406v1	EscherichiacoliO145:H28	12E109	2012	Japan	Asia	human	O145			stx2A	stx2B	eae	1	D
SAMD00166616	GCF_008634095.1	1078034	latest	Scaffold	Full	2019-09-18	ASM863409v1	EscherichiacoliO145:H28	12E115	2012	Japan	Asia	human	O145	stx1A	stx1B	stx2A	stx2B	eae	1	D
SAMD00166617	GCF_008634125.1	1078034	latest	Scaffold	Full	2019-09-18	ASM863412v1	EscherichiacoliO145:H28	12E129	2013	Japan	Asia	human	O145			stx2A	stx2B	eae	1	D
SAMD00166618	GCF_008634145.1	1078034	latest	Scaffold	Full	2019-09-18	ASM863414v1	EscherichiacoliO145:H28	110509	2010	Japan	Asia	human	O145			stx2A	stx2B	eae	1	D
SAMD00166619	GCF_008634165.1	1078034	latest	Scaffold	Full	2019-09-18	ASM863416v1	EscherichiacoliO145:H28	111430	2011	Japan	Asia	human	O145			stx2A	stx2B	eae	1	D
SAMD00166620	GCF_008634185.1	1078034	latest	Scaffold	Full	2019-09-18	ASM863418v1	EscherichiacoliO145:H28	111698	2011	Japan	Asia	human	O145	stx1A	stx1B			eae	1	D
SAMD00166621	GCF_008634205.1	1078034	latest	Scaffold	Full	2019-09-18	ASM863420v1	EscherichiacoliO145:H28	112312	2011	Japan	Asia	human	O145			stx2A	stx2B	eae	1	D
SAMD00166622	GCF_008634225.1	1078034	latest	Scaffold	Full	2019-09-18	ASM863422v1	EscherichiacoliO145:H28	112716	2011	Japan	Asia	human	O145			stx2A	stx2B	eae	1	D
SAMD00166623	GCF_008634245.1	1078034	latest	Scaffold	Full	2019-09-18	ASM863424v1	EscherichiacoliO145:H28	112808	2011	Japan	Asia	human	O145	stx1A	stx1B	stx2A	stx2B	eae	1	D
SAMD00166624	GCF_008634265.1	1078034	latest	Scaffold	Full	2019-09-18	ASM863426v1	EscherichiacoliO145:H28	112991	2011	Japan	Asia	human	O145			stx2A	stx2B	eae	1	D
SAMD00166625	GCF_008634285.1	1078034	latest	Scaffold	Full	2019-09-18	ASM863428v1	EscherichiacoliO145:H28	120412	2011	Japan	Asia	human	O145	stx1A	stx1B			eae	1	D
SAMD00166626	GCF_008634305.1	1078034	latest	Scaffold	Full	2019-09-18	ASM863430v1	EscherichiacoliO145:H28	120517	2011	Japan	Asia	human	O145			stx2A	stx2B	eae	1	D
SAMD00166627	GCF_008634325.1	1078034	latest	Scaffold	Full	2019-09-18	ASM863432v1	EscherichiacoliO145:H28	121427	2012	Japan	Asia	human	O145	stx1A	stx1B			eae	1	D
SAMD00166628	GCF_008634345.1	1078034	latest	Scaffold	Full	2019-09-18	ASM863434v1	EscherichiacoliO145:H28	122200	2012	Japan	Asia	human	O145			stx2A	stx2B	eae	1	D
SAMD00166629	GCF_008634365.1	1078034	latest	Scaffold	Full	2019-09-18	ASM863436v1	EscherichiacoliO145:H28	130296	2012	Japan	Asia	human	O145			stx2A	stx2B	eae	1	D
SAMD00166630	GCF_008634385.1	1078034	latest	Scaffold	Full	2019-09-18	ASM863438v1	EscherichiacoliO145:H28	131713	2013	Japan	Asia	human	O145			stx2A	stx2B	eae	1	D
SAMD00166631	GCF_008634405.1	1078034	latest	Scaffold	Full	2019-09-18	ASM863440v1	EscherichiacoliO145:H28	131719	2013	Japan	Asia	human	O145	stx1A	stx1B			eae	1	D
SAMD00166632	GCF_008634425.1	1078034	latest	Scaffold	Full	2019-09-18	ASM863442v1	EscherichiacoliO145:H28	131990	2013	Japan	Asia	human	O145			stx2A	stx2B	eae	1	D
SAMD00166633	GCF_008634445.1	1078034	latest	Scaffold	Full	2019-09-18	ASM863444v1	EscherichiacoliO145:H28	132418	2013	Japan	Asia	human	O145	stx1A	stx1B			eae	1	D
SAMD00166634	GCF_008634465.1	1078034	latest	Scaffold	Full	2019-09-18	ASM863446v1	EscherichiacoliO145:H28	499	2008	Japan	Asia	human	O145	stx1A	stx1B	stx2A	stx2B	eae	1	D
SAMD00166635	GCF_008634485.1	1078034	latest	Scaffold	Full	2019-09-18	ASM863448v1	EscherichiacoliO145:H28	699	2011	Japan	Asia	human	O145	stx1A	stx1B			eae	1	D
SAMD00166636	GCF_008634505.1	1078034	latest	Scaffold	Full	2019-09-18	ASM863450v1	EscherichiacoliO145:H28	PV11-35	2011	Japan	Asia	human	O145			stx2A	stx2B	eae	1	D
SAMD00166637	GCF_008634525.1	1078034	latest	Scaffold	Full	2019-09-18	ASM863452v1	EscherichiacoliO145:H28	PV11-59	2011	Japan	Asia	human	O145			stx2A	stx2B	eae	1	D
SAMD00166638	GCF_008634575.1	1078034	latest	Scaffold	Full	2019-09-18	ASM863457v1	EscherichiacoliO145:H28	PV11-77	2011	Japan	Asia	human	O145			stx2A	stx2B	eae	1	D
SAMD00166639	GCF_008634665.1	1078034	latest	Scaffold	Full	2019-09-18	ASM863466v1	EscherichiacoliO145:H28	EC3283	2011	Japan	Asia	human	O145			stx2A	stx2B	eae	1	D
SAMD00166640	GCF_008634735.1	1078034	latest	Scaffold	Full	2019-09-18	ASM863473v1	EscherichiacoliO145:H28	133313	2012	Japan	Asia	human	Unknown	stx1A	stx1B			eae	1	D
SAMD00166641	GCF_008634825.1	1078034	latest	Scaffold	Full	2019-09-18	ASM863482v1	EscherichiacoliO145:H28	140385	2013	Japan	Asia	human	Unknown	stx1A	stx1B	stx2A	stx2B	eae	1	D
SAMD00166642	GCF_008634855.1	1078034	latest	Scaffold	Full	2019-09-18	ASM863485v1	EscherichiacoliO145:H28	IB14005	2014	Japan	Asia	human	Unknown			stx2A	stx2B	eae	1	E
SAMD00166643	GCF_008634885.1	1078034	latest	Scaffold	Full	2019-09-18	ASM863488v1	EscherichiacoliO145:H28	140760	2014	Japan	Asia	human	Unknown			stx2A	stx2B	eae	1	E
SAMD00166644	GCF_008634905.1	1078034	latest	Scaffold	Full	2019-09-18	ASM863490v1	EscherichiacoliO145:H28	14040	2014	Japan	Asia	human	Unknown	stx1A	stx1B	stx2A	stx2B	eae	1	D
SAMD00166645	GCF_008634925.1	1078034	latest	Scaffold	Full	2019-09-18	ASM863492v1	EscherichiacoliO145:H28	140933	2014	Japan	Asia	human	Unknown			stx2A	stx2B	eae	1	E
SAMD00166646	GCF_008634945.1	1078034	latest	Scaffold	Full	2019-09-18	ASM863494v1	EscherichiacoliO145:H28	141115	2014	Japan	Asia	human	Unknown			stx2A	stx2B	eae	1	E
SAMD00166647	GCF_008634965.1	1078034	latest	Scaffold	Full	2019-09-18	ASM863496v1	EscherichiacoliO145:H28	141262	2014	Japan	Asia	human	Unknown	stx1A	stx1B			eae	1	E
SAMD00166648	GCF_008634985.1	1078034	latest	Scaffold	Full	2019-09-18	ASM863498v1	EscherichiacoliO145:H28	140166	2014	Japan	Asia	human	Unknown			stx2A	stx2B	eae	1	D
SAMD00166649	GCF_008635005.1	1078034	latest	Scaffold	Full	2019-09-18	ASM863500v1	EscherichiacoliO145:H28	141500	2014	Japan	Asia	human	Unknown			stx2A	stx2B	eae	1	D
SAMD00166650	GCF_008635025.1	1078034	latest	Scaffold	Full	2019-09-18	ASM863502v1	EscherichiacoliO145:H28	95	2014	Japan	Asia	human	Unknown			stx2A	stx2B	eae	1	D
SAMD00166651	GCF_008635045.1	1078034	latest	Scaffold	Full	2019-09-18	ASM863504v1	EscherichiacoliO145:H28	142095	2014	Japan	Asia	human	Unknown			stx2A	stx2B	eae	1	D
SAMD00166652	GCF_008635065.1	1078034	latest	Scaffold	Full	2019-09-18	ASM863506v1	EscherichiacoliO145:H28	142179	2014	Japan	Asia	human	Unknown	stx1A	stx1B			eae	1	D
SAMD00166653	GCF_008635085.1	1078034	latest	Scaffold	Full	2019-09-18	ASM863508v1	EscherichiacoliO145:H28	142245	2014	Japan	Asia	human	Unknown	stx1A	stx1B	stx2A	stx2B	eae	1	D
SAMD00166655	GCF_008635125.1	1078034	latest	Scaffold	Full	2019-09-18	ASM863512v1	EscherichiacoliO145:H28	142526	2014	Japan	Asia	human	Unknown	stx1A	stx1B			eae	1	D
SAMD00166656	GCF_008635145.1	1078034	latest	Scaffold	Full	2019-09-18	ASM863514v1	EscherichiacoliO145:H28	142527	2014	Japan	Asia	human	Unknown			stx2A	stx2B	eae	1	E
SAMD00166657	GCF_008635165.1	1078034	latest	Scaffold	Full	2019-09-18	ASM863516v1	EscherichiacoliO145:H28	142612	2014	Japan	Asia	human	Unknown	stx1A	stx1B			eae	1	E
SAMD00166658	GCF_008635185.1	1078034	latest	Scaffold	Full	2019-09-18	ASM863518v1	EscherichiacoliO145:H28	142664	2014	Japan	Asia	human	Unknown			stx2A	stx2B	eae	1	D
SAMD00166659	GCF_008635205.1	1078034	latest	Scaffold	Full	2019-09-18	ASM863520v1	EscherichiacoliO145:H28	150034	2014	Japan	Asia	human	Unknown	stx1A	stx1B			eae	1	E
SAMD00166660	GCF_008635225.1	1078034	latest	Scaffold	Full	2019-09-18	ASM863522v1	EscherichiacoliO145:H28	150149	2014	Japan	Asia	human	Unknown	stx1A	stx1B	stx2A	stx2B	eae	1	E
SAMD00166661	GCF_008635245.1	1078034	latest	Scaffold	Full	2019-09-18	ASM863524v1	EscherichiacoliO145:H28	150222	2014	Japan	Asia	human	Unknown	stx1A	stx1B			eae	1	D
SAMD00166662	GCF_008635295.1	1078034	latest	Scaffold	Full	2019-09-18	ASM863529v1	EscherichiacoliO145:H28	150316	2014	Japan	Asia	human	Unknown			stx2A	stx2B	eae	1	E
SAMD00166663	GCF_008635315.1	1078034	latest	Scaffold	Full	2019-09-18	ASM863531v1	EscherichiacoliO145:H28	150317	2014	Japan	Asia	human	Unknown			stx2A	stx2B	eae	1	E
SAMD00166664	GCF_008635345.1	1078034	latest	Scaffold	Full	2019-09-18	ASM863534v1	EscherichiacoliO145:H28	Ech14022	2014	Japan	Asia	human	Unknown			stx2A	stx2B	eae	1	D
SAMD00166665	GCF_008635365.1	1078034	latest	Scaffold	Full	2019-09-18	ASM863536v1	EscherichiacoliO145:H28	150811	2013	Japan	Asia	human	Unknown	stx1A	stx1B			eae	1	D
SAMD00166666	GCF_008635385.1	1078034	latest	Scaffold	Full	2019-09-18	ASM863538v1	EscherichiacoliO145:H28	150814	2014	Japan	Asia	human	Unknown	stx1A	stx1B			eae	1	D
SAMD00166667	GCF_008635405.1	1078034	latest	Scaffold	Full	2019-09-18	ASM863540v1	EscherichiacoliO145:H28	150952	2015	Japan	Asia	human	Unknown	stx1A	stx1B	stx2A	stx2B	eae	1	D
SAMD00166668	GCF_008635425.1	1078034	latest	Scaffold	Full	2019-09-18	ASM863542v1	EscherichiacoliO145:H28	151109	2015	Japan	Asia	human	Unknown			stx2A	stx2B	eae	1	E
SAMD00166669	GCF_008635445.1	1078034	latest	Scaffold	Full	2019-09-18	ASM863544v1	EscherichiacoliO145:H28	151349	2014	Japan	Asia	human	Unknown	stx1A	stx1B	stx2A	stx2B	eae	1	D
SAMD00166670	GCF_008635465.1	1078034	latest	Scaffold	Full	2019-09-18	ASM863546v1	EscherichiacoliO145:H28	H27V05	2015	Japan	Asia	human	Unknown			stx2A	stx2B	eae	1	D
SAMD00166671	GCF_008635485.1	1078034	latest	Scaffold	Full	2019-09-18	ASM863548v1	EscherichiacoliO145:H28	151733	2015	Japan	Asia	human	Unknown	stx1A	stx1B	stx2A	stx2B	eae	1	D
SAMD00166672	GCF_008635505.1	1078034	latest	Scaffold	Full	2019-09-18	ASM863550v1	EscherichiacoliO145:H28	151747	2015	Japan	Asia	human	Unknown			stx2A	stx2B	eae	1	D
SAMD00166673	GCF_008635525.1	1078034	latest	Scaffold	Full	2019-09-18	ASM863552v1	EscherichiacoliO145:H28	151836	2015	Japan	Asia	human	Unknown			stx2A	stx2B	eae	1	D
SAMD00166674	GCF_008635545.1	1078034	latest	Scaffold	Full	2019-09-18	ASM863554v1	EscherichiacoliO145:H28	14744	2014	Japan	Asia	human	Unknown	stx1A	stx1B	stx2A	stx2B	eae	1	D
SAMD00166675	GCF_008635565.1	1078034	latest	Scaffold	Full	2019-09-18	ASM863556v1	EscherichiacoliO145:H28	152282	2015	Japan	Asia	human	Unknown	stx1A	stx1B			eae	1	D
SAMD00166676	GCF_008635585.1	1078034	latest	Scaffold	Full	2019-09-18	ASM863558v1	EscherichiacoliO145:H28	EC3734	2015	Japan	Asia	human	Unknown			stx2A	stx2B	eae	1	D
SAMD00166677	GCF_008635605.1	1078034	latest	Scaffold	Full	2019-09-18	ASM863560v1	EscherichiacoliO145:H28	152489	2015	Japan	Asia	human	Unknown			stx2A	stx2B	eae	1	D
SAMD00166678	GCF_008635625.1	1078034	latest	Scaffold	Full	2019-09-18	ASM863562v1	EscherichiacoliO145:H28	152517	2015	Japan	Asia	human	Unknown	stx1A	stx1B			eae	1	D
SAMD00166679	GCF_008635645.1	1078034	latest	Scaffold	Full	2019-09-18	ASM863564v1	EscherichiacoliO145:H28	152767	2015	Japan	Asia	human	Unknown			stx2A	stx2B	eae	1	D
SAMD00166680	GCF_008635665.1	1078034	latest	Scaffold	Full	2019-09-18	ASM863566v1	EscherichiacoliO145:H28	153152	2015	Japan	Asia	human	Unknown	stx1A	stx1B			eae	1	D
SAMD00166681	GCF_008635685.1	1078034	latest	Scaffold	Full	2019-09-18	ASM863568v1	EscherichiacoliO145:H28	160018	2015	Japan	Asia	human	Unknown			stx2A	stx2B	eae	1	D
SAMD00166682	GCF_008635705.1	1078034	latest	Scaffold	Full	2019-09-18	ASM863570v1	EscherichiacoliO145:H28	KIH15-140	2015	Japan	Asia	human	Unknown			stx2A	stx2B	eae	1	D
SAMD00166683	GCF_008635725.1	1078034	latest	Scaffold	Full	2019-09-18	ASM863572v1	EscherichiacoliO145:H28	160509	2015	Japan	Asia	human	Unknown	stx1A	stx1B			eae	1	E
SAMD00166684	GCF_008635745.1	1078034	latest	Scaffold	Full	2019-09-18	ASM863574v1	EscherichiacoliO145:H28	160674	2016	Japan	Asia	human	Unknown			stx2A	stx2B	eae	1	F
SAMD00166685	GCF_008635765.1	1078034	latest	Scaffold	Full	2019-09-18	ASM863576v1	EscherichiacoliO145:H28	160873	2016	Japan	Asia	human	Unknown			stx2A	stx2B	eae	1	E
SAMD00166686	GCF_008635785.1	1078034	latest	Scaffold	Full	2019-09-18	ASM863578v1	EscherichiacoliO145:H28	16003	2016	Japan	Asia	human	O145	stx1A	stx1B	stx2A	stx2B	eae	1	D
SAMD00166687	GCF_008635835.1	1078034	latest	Scaffold	Full	2019-09-18	ASM863583v1	EscherichiacoliO145:H28	16002	2016	Japan	Asia	human	Unknown			stx2A	stx2B	eae	1	D
SAMD00166688	GCF_008635855.1	1078034	latest	Scaffold	Full	2019-09-18	ASM863585v1	EscherichiacoliO145:H28	161161	2016	Japan	Asia	human	Unknown			stx2A	stx2B	eae	1	D
SAMD00166689	GCF_008635875.1	1078034	latest	Scaffold	Full	2019-09-18	ASM863587v1	EscherichiacoliO145:H28	161318	2016	Japan	Asia	human	Unknown			stx2A	stx2B	eae	1	D
SAMD00166690	GCF_008635895.1	1078034	latest	Scaffold	Full	2019-09-18	ASM863589v1	EscherichiacoliO145:H28	161676	2016	Japan	Asia	human	Unknown			stx2A	stx2B	eae	1	D
SAMD00166691	GCF_008635915.1	1446582	latest	Scaffold	Full	2019-09-18	ASM863591v1	EscherichiacoliO145:H25	161867	2016	Japan	Asia	human	Unknown	stx1A	stx1B			eae	1	B1
SAMD00166692	GCF_008635935.1	1078034	latest	Scaffold	Full	2019-09-18	ASM863593v1	EscherichiacoliO145:H28	162405	2016	Japan	Asia	human	Unknown	stx1A	stx1B			eae	1	D
SAMD00166693	GCF_008635965.1	1078034	latest	Scaffold	Full	2019-09-18	ASM863596v1	EscherichiacoliO145:H28	162442	2016	Japan	Asia	human	Unknown			stx2A	stx2B	eae	1	D
SAMD00166694	GCF_008636025.1	1078034	latest	Scaffold	Full	2019-09-19	ASM863602v1	EscherichiacoliO145:H28	162594	2016	Japan	Asia	human	Unknown	stx1A	stx1B			eae	1	D
SAMD00190246	GCF_011404355.1	562	latest	Complete Genome	Full	2020-02-10	ASM1140435v1	Escherichiacoli	2018-01-1CC	2018	Vietnam	Asia	human	O141ab, O141ab/O141ac						0	A
SAMD00190249	GCF_011404895.1	562	latest	Complete Genome	Full	2020-02-10	ASM1140489v1	Escherichiacoli	2018-02-2CC	2018	Vietnam	Asia	human	OgN10, O10						0	A
SAMD00190251	GCF_011404475.1	562	latest	Complete Genome	Full	2020-02-10	ASM1140447v1	Escherichiacoli	2018-06-4CC	2018	Vietnam	Asia	human	O80						0	A
SAMD00190253	GCF_011404595.1	562	latest	Complete Genome	Full	2020-02-10	ASM1140459v1	Escherichiacoli	2018-10-1CC	2018	Vietnam	Asia	human	O154						0	A
SAMD00190255	GCF_011404755.1	562	latest	Complete Genome	Full	2020-02-10	ASM1140475v1	Escherichiacoli	2018-11-3CC	2018	Vietnam	Asia	human	O96						0	A
SAMD00197639	GCF_012556305.1	562	latest	Contig	Full	2020-04-17	ASM1255630v1	Escherichiacoli	JNE080262	2007	Japan	Asia	human	O111	stx1A	stx1B			eae	1	B1
SAMD00197640	GCF_012556445.1	562	latest	Contig	Full	2020-04-17	ASM1255644v1	Escherichia coli	JNE160956	2016	Japan	Asia	human	O91	stx1A	stx1B	stx2A	stx2B		0	B1
SAMN02304041	GCF_000513035.1	1343836	latest	Contig	Full	2013-11-22	E. coli O157	EscherichiacoliO157:H7str.F8092B	F8092B	Missing	USA	North_america	Missing	O157			stx2A	stx2B	eae	1	E
SAMN02304041	GCF_013167655.1	1343836	latest	Complete Genome	Full	2020-05-26	ASM1316765v1	EscherichiacoliO157:H7str.F8092B	F8092B	Missing	USA	North_america	Missing	O157			stx2A	stx2B	eae	1	E
SAMN02317208	GCF_000747445.1	1387069	latest	Contig	Full	2014-09-03	O157_09BKT048303_454	EscherichiacoliO157:H7	09BKT048303	2009	Sweden	Europe	animal	O157			stx2A	stx2B	eae	1	D
SAMN02317210	GCF_000747455.1	1387071	latest	Contig	Full	2014-09-03	O157_T154306_454	EscherichiacoliO157:H7	T1543_06	2008	Sweden	Europe	animal	O157			stx2A	stx2B	eae	1	E
SAMN02390169	GCF_001970075.1	1416670	latest	Scaffold	Full	2017-01-24	ASM197007v1	EscherichiacoliN36254PS	N36254PS	2012	USA	North_america	animal	O168			stx2A	stx2B		0	B1
SAMN02390173	GCF_000816865.1	1416674	latest	Scaffold	Full	2017-08-01	ASM81686v2	EscherichiacoliN37139PS	N37139PS	2012	USA	North_america	animal	O172						0	E
SAMN02693807	GCF_000695115.1	562	latest	Contig	Full	2014-05-20	Ecoli97-3250v1	Escherichiacoli	97-3250	1997	USA	North_america	human	O26	stx1A	stx1B	stx2A	stx2B	eae	1	B1
SAMN02693808	GCF_000695135.1	562	latest	Contig	Full	2014-05-20	Ecoli97-3250v1	Escherichiacoli	PMK-5	1989	France	Europe	human	O103	stx1A	stx1B			eae	1	B1
SAMN02693809	GCF_000695155.1	1078035	latest	Contig	Full	2014-05-20	Ecoli4865/96v1	EscherichiacoliO145:H28str.4865/96	4865/96	1996	Germany	Europe	human	O145			stx2A	stx2B	eae	1	D
SAMN02693810	GCF_000695175.1	562	latest	Contig	Full	2014-05-20	EcoliMI10-01v1	Escherichiacoli	MI10-01	2010	USA	North_america	human	O145			stx2A	stx2B	eae	1	D
SAMN02744162	GCF_000749575.1	562	latest	Contig	Full	2014-09-05	ASM74957v1	Escherichiacoli	H1.94	1987	Canada	North_america	human	Unknown	stx1A	stx1B	stx2A	stx2B		0	B1
SAMN02744546	GCF_000749565.1	562	latest	Contig	Full	2014-09-05	ASM74956v1	Escherichia coli	H2.185	1985	Canada	North_america	human	O91			stx2A	stx2B		0	B1
SAMN02744547	GCF_000749545.1	562	latest	Contig	Full	2014-09-05	ASM74954v1	Escherichia coli	P.231	Missing	USA	North_america	animal	O91			stx2A	stx2B		0	E
SAMN02801851	GCF_000782035.1	562	latest	Scaffold	Full	2014-11-13	ASM78203v1	Escherichiacoli	blood-09-0767	2009	USA	North_america	human	O134, O46						0	U
SAMN02801872	GCF_000781595.1	562	latest	Scaffold	Full	2014-11-13	ASM78159v1	Escherichiacoli	blood-10-0682	2010	USA	North_america	human	O71						0	E
SAMN02801913	GCF_000781455.1	562	latest	Scaffold	Full	2014-11-13	ASM78145v1	Escherichiacoli	upec-103	2011	USA	North_america	human	O137						0	E
SAMN02801914	GCF_000781435.1	562	latest	Scaffold	Full	2014-11-13	ASM78143v1	Escherichiacoli	upec-104	2011	USA	North_america	human	O170						0	B1
SAMN02801929	GCF_000781115.1	562	latest	Scaffold	Full	2014-11-13	ASM78111v1	Escherichiacoli	upec-118	2011	USA	North_america	human	O96						0	B1
SAMN02801933	GCF_000781075.1	562	latest	Scaffold	Full	2014-11-13	ASM78107v1	Escherichiacoli	upec-121	2011	USA	North_america	human	O169/O183, O169						0	B1
SAMN02801943	GCF_000780895.1	562	latest	Scaffold	Full	2014-11-13	ASM78089v1	Escherichiacoli	upec-130	2011	USA	North_america	human	O93						0	B1
SAMN02802023	GCF_000779295.1	562	latest	Scaffold	Full	2014-11-13	ASM77929v1	Escherichiacoli	upec-202	2011	USA	North_america	human	O33					eae	0	B2
SAMN02802064	GCF_000778285.1	562	latest	Scaffold	Full	2014-11-13	ASM77828v1	Escherichiacoli	upec-24	2011	USA	North_america	human	O148						0	B2
SAMN02802101	GCF_000777655.1	562	latest	Scaffold	Full	2014-11-13	ASM77765v1	Escherichiacoli	upec-274	2012	USA	North_america	human	O140						0	B2
SAMN02802120	GCF_000777355.1	562	latest	Scaffold	Full	2014-11-13	ASM77735v1	Escherichiacoli	upec-30	2011	USA	North_america	human	O132						0	B1
SAMN02802132	GCF_000777095.1	562	latest	Scaffold	Full	2014-11-13	ASM77709v1	Escherichiacoli	upec-41	2011	USA	North_america	human	O175						0	A
SAMN03020300	GCF_000754865.1	562	latest	Scaffold	Full	2014-09-16	ASM75486v1	Escherichiacoli	77300095	2003	Denmark	Europe	animal	O100						0	A
SAMN03020301	GCF_000754855.1	562	latest	Scaffold	Full	2014-09-16	ASM75485v1	Escherichiacoli	77300132	2003	Denmark	Europe	animal	O36						0	A
SAMN03020303	GCF_000754845.1	562	latest	Scaffold	Full	2014-09-16	ASM75484v1	Escherichiacoli	77302533	2003	Denmark	Europe	animal	O9			stx2A	stx2B		0	A
SAMN03074547	GCF_000947945.1	562	latest	Contig	Full	2015-03-05	ASM94794v1	Escherichia coli	338	2013	Netherlands	Europe	human	O104			stx2A	stx2B		0	B1
SAMN03075146	GCF_000947935.1	562	latest	Scaffold	Full	2015-03-05	ASM94793v1	Escherichiacoli	381-4	2013	Netherlands	Europe	human	O104			stx2A	stx2B		0	B1
SAMN03075177	GCF_000947975.1	562	latest	Contig	Full	2015-03-05	ASM94797v1	Escherichiacoli	7N	2011	Germany	Europe	human	O104			stx2A	stx2B		0	B1
SAMN03075188	GCF_000947995.1	562	latest	Contig	Full	2015-03-05	ASM94799v1	Escherichia coli	8G	2011	Germany	Europe	human	O104			stx2A	stx2B		0	B1
SAMN03075216	GCF_000948055.1	562	latest	Contig	Full	2015-03-05	ASM94805v1	Escherichia coli	9Z	2011	Germany	Europe	human	O104			stx2A	stx2B		0	B1
SAMN03177615	GCF_000819375.1	562	latest	Contig	Full	2015-01-16	Escherichia coli CVM N33429PS v1.0	Escherichiacoli	CVMN33429PS	2011	USA	North_america	Missing	O136	stx1A	stx1B				0	A
SAMN03177617	GCF_000797735.1	562	latest	Contig	Full	2014-12-07	Escherichia coli CVM N33552PS v. 1.0	Escherichiacoli	CVMN33552PS	2011	USA	North_america	Missing	O165			stx2A	stx2B	eae	1	A
SAMN03177631	GCF_000798195.1	562	latest	Contig	Full	2014-12-07	Escherichia coli CVM N33742PS v. 1.0	Escherichia coli	CVM N33742PS	2011	USA	North_america	Missing	O136			stx2A	stx2B		0	A
SAMN03177638	GCF_000819015.1	562	latest	Contig	Full	2015-01-16	Escherichia coli CVM N33978PS v1.0	Escherichiacoli	CVMN33978PS	2011	USA	North_america	Missing	O156					eae	0	E
SAMN03177654	GCF_000819305.1	562	latest	Contig	Full	2015-01-16	Escherichia coli CVM N36099PS v1.0	Escherichia coli	CVM N36099PS	2012	USA	North_america	Missing	O113	stx1A	stx1B	stx2A	stx2B		0	A
SAMN03177661	GCF_000798115.1	562	latest	Contig	Full	2014-12-07	Escherichia coli CVM N36393PS v. 1.0	Escherichiacoli	CVMN36393PS	2012	USA	North_america	Missing	O182					eae	0	B1
SAMN03177668	GCF_000797995.1	562	latest	Contig	Full	2014-12-07	Escherichia coli CVM N36613PS v. 1.0	Escherichiacoli	CVMN36613PS	2012	USA	North_america	Missing	O80						0	A
SAMN03177683	GCF_000819285.1	562	latest	Contig	Full	2015-01-16	Escherichia coli CVM N38796PS v1.0	Escherichiacoli	CVMN38796PS	2012	USA	North_america	Missing	O49					eae	0	A
SAMN03177684	GCF_000800495.1	562	latest	Contig	Full	2014-12-09	Escherichia coli CVM N38823PS v. 1.0	Escherichia coli	CVM N38823PS	2012	USA	North_america	Missing	Unknown			stx2A	stx2B		0	B1
SAMN03177686	GCF_000797875.1	562	latest	Contig	Full	2014-12-07	Escherichia coli CVM N38833PS v. 1.0	Escherichiacoli	CVMN38833PS	2012	USA	North_america	Missing	Unknown			stx2A	stx2B		0	B1
SAMN03252411	GCF_001900515.1	562	latest	Complete Genome	Full	2016-12-12	ASM190051v1	Escherichia coli	C3	Missing	Missing	Missing	animal	O15					eae	0	B1
SAMN03252414	GCF_001901425.1	562	latest	Complete Genome	Full	2016-12-12	ASM190142v1	Escherichia coli	C7	Missing	Missing	Missing	animal	O15					eae	0	B1
SAMN03252419	GCF_001900595.1	562	latest	Complete Genome	Full	2016-12-12	ASM190059v1	Escherichia coli	D1	Missing	Missing	Missing	animal	O103					eae	0	B1
SAMN03252457	GCF_001901405.1	562	latest	Complete Genome	Full	2016-12-12	ASM190140v1	Escherichia coli	S50	Missing	Missing	Missing	environmental	OgN3					eae	0	B1
SAMN03256245	GCF_000804345.1	562	latest	Contig	Full	2014-12-18	ASM80434v1	Escherichiacoli	EC13	2013	Malaysia	Asia	environmental	O173						0	C
SAMN03256246	GCF_000804365.1	562	latest	Contig	Full	2014-12-18	ASM80436v1	Escherichiacoli	EC14	2013	Malaysia	Asia	environmental	O132						0	D
SAMN03263950	GCF_000814145.2	562	latest	Complete Genome	Full	2015-02-27	ASM81414v2	Escherichiacoli	6409	2012	Colombia	South_america	human	O9, O162, O89						0	A
SAMN03265484	GCF_001264215.1	562	latest	Contig	Full	2015-08-11	ASM126421v1	Escherichia coli	IH57218	2001	Finland	Europe	human	O2, O50/O2			stx2A	stx2B		0	A
SAMN03470766	GCF_000978845.1	83334	latest	Scaffold	Full	2015-04-23	ASM97884v1	EscherichiacoliO157:H7	Rafaela_II	2009	Argentina	South_america	animal	O157			stx2A	stx2B	eae	1	B1
SAMN03704963	GCF_001039075.2	562	latest	Scaffold	Full	2017-09-19	ASM103907v2	Escherichiacoli	36084	2013	France	Europe	human	O26			stx2A	stx2B	eae	1	B1
SAMN03704965	GCF_001039125.2	562	latest	Contig	Full	2017-09-19	ASM103912v2	Escherichiacoli	36079	2013	France	Europe	human	O26			stx2A	stx2B	eae	1	B1
SAMN03704968	GCF_001039145.2	562	latest	Scaffold	Full	2017-09-19	ASM103914v2	Escherichiacoli	34870	2012	France	Europe	human	O26			stx2A	stx2B	eae	1	B1
SAMN03704969	GCF_001039215.2	562	latest	Scaffold	Full	2017-09-19	ASM103921v2	Escherichiacoli	36348	2013	France	Europe	human	O26			stx2A	stx2B	eae	1	B1
SAMN03704970	GCF_001039205.2	562	latest	Scaffold	Full	2017-09-19	ASM103920v2	Escherichiacoli	36293	2013	France	Europe	human	O26			stx2A	stx2B	eae	1	B1
SAMN03704971	GCF_001039225.2	562	latest	Scaffold	Full	2017-09-19	ASM103922v2	Escherichiacoli	36493	2013	France	Europe	human	O26			stx2A	stx2B	eae	1	B1
SAMN03784982	GCF_001911465.1	562	latest	Contig	Full	2016-12-21	ASM191146v1	Escherichiacoli	3693	1986	China	Asia	human	O56						0	A
SAMN03784983	GCF_001911905.1	562	latest	Contig	Full	2016-12-21	ASM191190v1	Escherichiacoli	12684a	1986	China	Asia	human	O112ab						0	A
SAMN03784984	GCF_001911485.1	562	latest	Contig	Full	2016-12-21	ASM191148v1	Escherichiacoli	15617a	1986	China	Asia	human	O133						0	B1
SAMN03784985	GCF_001911495.1	562	latest	Contig	Full	2016-12-21	ASM191149v1	Escherichiacoli	963a-1	1986	China	Asia	human	Unknown						0	U/cryptic
SAMN03784988	GCF_001911935.1	562	latest	Contig	Full	2016-12-21	ASM191193v1	Escherichiacoli	4155a	1986	China	Asia	human	O160						0	A
SAMN03784989	GCF_001911505.1	562	latest	Contig	Full	2016-12-21	ASM191150v1	Escherichiacoli	8255a	1986	China	Asia	human	O15						0	A
SAMN03784990	GCF_001911985.1	562	latest	Contig	Full	2016-12-21	ASM191198v1	Escherichiacoli	8350a	1986	China	Asia	human	OX10						0	A
SAMN03784991	GCF_001912005.1	562	latest	Contig	Full	2016-12-21	ASM191200v1	Escherichiacoli	9312a	1986	China	Asia	human	O82						0	A
SAMN03784996	GCF_001911555.1	562	latest	Contig	Full	2016-12-21	ASM191155v1	Escherichia coli	700377	2007	Pakistan	Asia	human	O88					eae	0	B1
SAMN03784997	GCF_001912035.1	562	latest	Contig	Full	2016-12-21	ASM191203v1	Escherichiacoli	300659	2007	Mozambique	Africa	human	O88					eae	0	B1
SAMN03784998	GCF_001911595.1	562	latest	Contig	Full	2016-12-21	ASM191159v1	Escherichiacoli	200144	2007	Mali	Africa	human	O107						0	A
SAMN03785002	GCF_001912105.1	562	latest	Contig	Full	2016-12-21	ASM191210v1	Escherichiacoli	401900	2007	Kenya	Africa	human	OX10						0	B1
SAMN03785003	GCF_001911805.1	562	latest	Contig	Full	2016-12-21	ASM191180v1	Escherichiacoli	100664	2007	Gambia	Africa	human	Unknown						0	U/cryptic
SAMN03785004	GCF_001912145.1	562	latest	Contig	Full	2016-12-21	ASM191214v1	Escherichiacoli	302025	2007	Mozambique	Africa	human	O58						0	B1
SAMN03785005	GCF_001911825.1	562	latest	Contig	Full	2016-12-21	ASM191182v1	Escherichia coli	602687	2007	Bangladesh	Asia	human	O88					eae	0	B1
SAMN03785006	GCF_001911635.1	562	latest	Contig	Full	2016-12-21	ASM191163v1	Escherichiacoli	402594	2007	Kenya	Africa	human	O15						0	B1
SAMN03785011	GCF_001911695.1	562	latest	Contig	Full	2016-12-21	ASM191169v1	Escherichiacoli	203518	2007	Mali	Africa	human	O174						0	B1
SAMN03785012	GCF_001911845.1	562	latest	Contig	Full	2016-12-21	ASM191184v1	Escherichiacoli	403418	2007	Kenya	Africa	human	O182						0	B1
SAMN03785016	GCF_001911755.1	562	latest	Contig	Full	2016-12-21	ASM191175v1	Escherichiacoli	403885	2007	Kenya	Africa	human	O170						0	A
SAMN03922013	GCF_001519195.1	562	latest	Contig	Full	2016-01-20	ASM151919v1	Escherichiacoli	GN02004	2002	USA	North_america	human	O24						0	G
SAMN03922933	GCF_001519395.1	562	latest	Contig	Full	2016-01-20	ASM151939v1	Escherichiacoli	GN02270	2004	USA	North_america	human	O11						0	G
SAMN03922937	GCF_001519815.1	562	latest	Contig	Full	2016-01-20	ASM151981v1	Escherichiacoli	GN02298	2004	USA	North_america	human	OgN3						0	F
SAMN03922945	GCF_001519145.1	562	latest	Contig	Full	2016-01-20	ASM151914v1	Escherichiacoli	GN02606	2007	USA	North_america	human	O23						0	D
SAMN03922962	GCF_001520015.1	562	latest	Contig	Full	2016-01-20	ASM152001v1	Escherichiacoli	GN02370	2005	USA	North_america	human	O13/O135, O13						0	B2
SAMN03922969	GCF_001520315.1	562	latest	Contig	Full	2016-01-20	ASM152031v1	Escherichiacoli	GN02404	2005	USA	North_america	human	O133						0	D
SAMN03944325	GCF_001619075.1	562	latest	Contig	Full	2016-04-13	ASM161907v1	Escherichiacoli	219Jul8F	2011	Canada	North_america	Missing	O157	stx1A	stx1B	stx2A	stx2B	eae	1	E
SAMN03944341	GCF_001619155.1	562	latest	Contig	Full	2016-04-13	ASM161915v1	Escherichiacoli	342Jul26F	2011	Canada	North_america	Missing	O157	stx1A	stx1B	stx2A	stx2B	eae	1	E
SAMN03944356	GCF_001619195.1	562	latest	Contig	Full	2016-04-13	ASM161919v1	Escherichiacoli	H7_221F	2010	Canada	North_america	Missing	O157	stx1A	stx1B	stx2A	stx2B	eae	1	E
SAMN03944361	GCF_001619085.1	562	latest	Contig	Full	2016-04-13	ASM161908v1	Escherichiacoli	K3_66F	2010	Canada	North_america	Missing	O157	stx1A	stx1B	stx2A	stx2B	eae	1	E
SAMN03944362	GCF_001619205.1	562	latest	Contig	Full	2016-04-13	ASM161920v1	Escherichiacoli	K9_16F	2010	Canada	North_america	Missing	O157	stx1A	stx1B	stx2A	stx2B	eae	1	E
SAMN04005265	GCF_001413995.1	562	latest	Contig	Full	2015-10-26	ASM141399v1	Escherichiacoli	12	2015	Tanzania	Africa	animal	O6						0	B1
SAMN04009856	GCF_001419885.1	562	latest	Contig	Full	2015-10-29	ASM141988v1	Escherichiacoli	152	2015	Tanzania	Africa	human	O81						0	B2
SAMN04009857	GCF_001419895.1	562	latest	Contig	Full	2015-10-29	ASM141989v1	Escherichiacoli	165	2015	Tanzania	Africa	human	O32						0	A
SAMN04009859	GCF_001419925.1	562	latest	Contig	Full	2015-10-29	ASM141992v1	Escherichiacoli	166	2015	Tanzania	Africa	human	O18, O18ab						0	A
SAMN04009862	GCF_001419965.1	562	latest	Contig	Full	2015-10-29	ASM141996v1	Escherichiacoli	221	2015	Tanzania	Africa	human	O28ab						0	A
SAMN04009866	GCF_001420075.1	562	latest	Contig	Full	2015-10-29	ASM142007v1	Escherichiacoli	224	2015	Tanzania	Africa	human	O45						0	A
SAMN04009875	GCF_001420065.1	562	latest	Contig	Full	2015-10-29	ASM142006v1	Escherichiacoli	304	2015	Tanzania	Africa	animal	O29						0	B1
SAMN04009878	GCF_001420125.1	562	latest	Contig	Full	2015-10-29	ASM142012v1	Escherichiacoli	321	2015	Tanzania	Africa	animal	O128ab, O128ac						0	B1
SAMN04009882	GCF_001420135.1	562	latest	Contig	Full	2015-10-29	ASM142013v1	Escherichiacoli	447	2015	Tanzania	Africa	animal	O88						0	B1
SAMN04009886	GCF_001420165.1	562	latest	Contig	Full	2015-10-29	ASM142016v1	Escherichiacoli	449	2015	Tanzania	Africa	animal	O117	stx1A	stx1B				0	B1
SAMN04095711	GCF_001440355.1	562	latest	Scaffold	Full	2015-11-06	ECO5_020	Escherichiacoli	ECO5_020	2009	France	Europe	animal	O5	stx1A	stx1B			eae	1	A
SAMN04100267	GCF_001440565.1	562	latest	Scaffold	Full	2015-11-06	ASM144056v1	Escherichiacoli	ECO5_060	2010	Belgium	Europe	animal	O5	stx1A	stx1B			eae	1	A
SAMN04100269	GCF_001440575.1	562	latest	Scaffold	Full	2015-11-06	ASM144057v1	Escherichiacoli	ECO_086	2010	Belgium	Europe	animal	O5	stx1A	stx1B			eae	1	A
SAMN04100279	GCF_001440595.1	562	latest	Scaffold	Full	2015-11-06	ASM144059v1	Escherichiacoli	ECO_097	2010	Belgium	Europe	animal	O5	stx1A	stx1B			eae	1	A
SAMN04100281	GCF_001440615.1	562	latest	Scaffold	Full	2015-11-06	ASM144061v1	Escherichiacoli	ECO5_109	2011	Belgium	Europe	animal	O5	stx1A	stx1B			eae	1	A
SAMN04100286	GCF_001440645.1	562	latest	Scaffold	Full	2015-11-06	ASM144064v1	Escherichiacoli	ECO5_174	2012	Belgium	Europe	animal	O5	stx1A	stx1B			eae	1	A
SAMN04100453	GCF_001440655.1	562	latest	Scaffold	Full	2015-11-06	ASM144065v1	Escherichiacoli	ECO5_188	2013	Belgium	Europe	animal	O5	stx1A	stx1B	stx2A	stx2B	eae	1	A
SAMN04100459	GCF_001440665.1	562	latest	Scaffold	Full	2015-11-06	ASM144066v1	Escherichiacoli	ECO5_196	2013	Belgium	Europe	animal	O5	stx1A	stx1B			eae	1	A
SAMN04100673	GCF_001440685.1	562	latest	Contig	Full	2015-11-06	ASM144068v1	Escherichiacoli	EH1332	2004	Belgium	Europe	human	O5	stx1A	stx1B			eae	1	A
SAMN04100675	GCF_001440725.1	562	latest	Contig	Full	2015-11-06	ASM144072v1	Escherichiacoli	EH1813	2009	Belgium	Europe	human	O5	stx1A	stx1B			eae	1	A
SAMN04100676	GCF_001440735.1	562	latest	Contig	Full	2015-11-06	ASM144073v1	Escherichiacoli	EH1856	2009	Belgium	Europe	human	O5	stx1A	stx1B			eae	1	A
SAMN04103095	GCF_001440755.1	562	latest	Contig	Full	2015-11-06	ASM144075v1	Escherichiacoli	093A	1967	Belgium	Europe	animal	O5	stx1A	stx1B			eae	1	A
SAMN04103128	GCF_001440775.1	562	latest	Scaffold	Full	2015-11-06	ASM144077v1	Escherichiacoli	33645	1984	Belgium	Europe	animal	O5	stx1A	stx1B			eae	1	A
SAMN04103129	GCF_001440805.1	562	latest	Scaffold	Full	2015-11-06	ASM144080v1	Escherichiacoli	35402	1986	Belgium	Europe	animal	O5	stx1A	stx1B			eae	1	A
SAMN04159541	GCF_001469815.1	562	latest	Complete Genome	Full	2015-12-18	ASM146981v1	Escherichiacoli	uk_P46212	2005	UnitedKingdom	Europe	human	O25						0	B1
SAMN04161564	GCF_001455025.1	562	latest	Scaffold	Full	2015-12-01	EC222071v1.0	Escherichiacoli	22207	2008	France	Europe	animal	O111	stx1A	stx1B			eae	1	B1
SAMN04161565	GCF_001455035.2	562	latest	Scaffold	Full	2016-07-21	EC22593v3	Escherichiacoli	22593	2008	France	Europe	animal	O118/O151, O151	stx1A	stx1B			eae	1	B1
SAMN04198214	GCF_001484335.1	562	latest	Contig	Full	2016-01-04	ASM148433v1	Escherichiacoli	AY65	2014	China	Asia	human	O21						0	B1
SAMN04202570	GCF_001484375.1	562	latest	Contig	Full	2016-01-04	ASM148437v1	Escherichiacoli	AZ71	2014	China	Asia	human	O62						0	B1
SAMN04202572	GCF_001484485.1	562	latest	Contig	Full	2016-01-04	ASM148448v1	Escherichiacoli	AZ74	2014	China	Asia	human	O155						0	A
SAMN04202573	GCF_001484405.1	562	latest	Contig	Full	2016-01-04	ASM148440v1	Escherichiacoli	AZ75	2014	China	Asia	human	O53						0	A
SAMN04229506	GCF_001677795.2	562	latest	Contig	Full	2016-10-03	ASM167779v2	Escherichiacoli	GN1209	Missing	Argentina	South_america	human	O157			stx2A	stx2B	eae	1	E
SAMN04229507	GCF_001677565.2	562	latest	Scaffold	Full	2016-10-03	ASM167756v2	Escherichiacoli	GN1210	Missing	Argentina	South_america	human	O157			stx2A	stx2B	eae	1	E
SAMN04229508	GCF_001677695.2	562	latest	Scaffold	Full	2016-10-03	ASM167769v2	Escherichiacoli	GN1211	Missing	Argentina	South_america	human	O157			stx2A	stx2B	eae	1	E
SAMN04229509	GCF_001677535.2	562	latest	Scaffold	Full	2016-10-03	ASM167753v2	Escherichiacoli	GN1212	Missing	Argentina	South_america	human	O157			stx2A	stx2B	eae	1	E
SAMN04229510	GCF_001677705.2	562	latest	Scaffold	Full	2016-10-03	ASM167770v2	Escherichiacoli	GN1213	Missing	Argentina	South_america	human	O157			stx2A	stx2B	eae	1	E
SAMN04229516	GCF_001677865.2	562	latest	Scaffold	Full	2016-10-03	ASM167786v2	Escherichiacoli	GN1219	Missing	Argentina	South_america	human	O157			stx2A	stx2B	eae	1	E
SAMN04229517	GCF_001677725.2	562	latest	Scaffold	Full	2016-10-03	ASM167772v2	Escherichiacoli	GN1220	Missing	Argentina	South_america	human	O157			stx2A	stx2B	eae	1	E
SAMN04229518	GCF_001677615.2	562	latest	Scaffold	Full	2016-10-03	ASM167761v2	Escherichiacoli	GN1221	Missing	Argentina	South_america	human	O157			stx2A	stx2B	eae	1	E
SAMN04229521	GCF_001677635.2	562	latest	Scaffold	Full	2016-10-03	ASM167763v2	Escherichiacoli	GN1224	Missing	Argentina	South_america	human	O157	stx1A	stx1B	stx2A	stx2B	eae	1	E
SAMN04229522	GCF_001677875.2	562	latest	Scaffold	Full	2016-10-03	ASM167787v2	Escherichiacoli	GN1225	Missing	Argentina	South_america	human	O157			stx2A	stx2B	eae	1	E
SAMN04229523	GCF_001677645.2	562	latest	Scaffold	Full	2016-10-03	ASM167764v2	Escherichiacoli	GN1226	Missing	Argentina	South_america	human	O157			stx2A	stx2B	eae	1	E
SAMN04229524	GCF_001677785.2	562	latest	Contig	Full	2016-10-03	ASM167778v2	Escherichiacoli	GN1227	Missing	Argentina	South_america	human	O157	stx1A	stx1B	stx2A	stx2B	eae	1	E
SAMN04235870	GCF_001440045.1	83334	latest	Contig	Full	2015-11-06	ASM144004v1	EscherichiacoliO157:H7	G10	2006	Iran	Middle_East	animal	O157	stx1A	stx1B	stx2A	stx2B	eae	1	B1
SAMN04251500	GCF_001445675.1	562	latest	Contig	Full	2015-11-18	ASM144567v1	Escherichiacoli	46285	1993	Belgium	Europe	animal	O5	stx1A	stx1B			eae	1	A
SAMN04334715	GCF_001576315.1	562	latest	Scaffold	Full	2016-02-26	ASM157631v1	Escherichiacoli	G187	Missing	UnitedKingdom	Europe	animal	O53						0	A
SAMN04334718	GCF_001575355.1	562	latest	Scaffold	Full	2016-02-26	ASM157535v1	Escherichiacoli	G190	Missing	UnitedKingdom	Europe	animal	O26						0	A
SAMN04334719	GCF_001575395.1	562	latest	Scaffold	Full	2016-02-26	ASM157539v1	Escherichiacoli	G194	Missing	UnitedKingdom	Europe	animal	O66						0	A
SAMN04334722	GCF_001575385.1	562	latest	Scaffold	Full	2016-02-26	ASM157538v1	Escherichiacoli	G200	Missing	UnitedKingdom	Europe	animal	O71						0	A
SAMN04334729	GCF_001575435.1	562	latest	Scaffold	Full	2016-02-26	ASM157543v1	Escherichiacoli	G220	Missing	Israel	Middle_East	animal	O185						0	A
SAMN04334732	GCF_001575705.1	562	latest	Scaffold	Full	2016-02-26	ASM157570v1	Escherichiacoli	G228	Missing	Finland	Europe	animal	O160						0	A
SAMN04334736	GCF_001575625.1	562	latest	Scaffold	Full	2016-02-26	ASM157562v1	Escherichiacoli	G236	Missing	Finland	Europe	animal	O28ac, O28ac/O42						0	A
SAMN04334741	GCF_001576025.1	562	latest	Scaffold	Full	2016-02-26	ASM157602v1	Escherichiacoli	G250	Missing	Israel	Middle_East	animal	O74						0	A
SAMN04334745	GCF_001576075.1	562	latest	Scaffold	Full	2016-02-26	ASM157607v1	Escherichiacoli	G299	Missing	UnitedKingdom	Europe	animal	O20						0	A
SAMN04334748	GCF_001576205.1	562	latest	Scaffold	Full	2016-02-26	ASM157620v1	Escherichiacoli	G301	Missing	UnitedKingdom	Europe	animal	O74						0	A
SAMN04376720	GCF_001614375.1	562	latest	Scaffold	Full	2016-04-08	ASM161437v1	Escherichiacoli	cattle1	1984	China	Asia	animal	O9, O162, O89, O7						0	A
SAMN04376722	GCF_001614325.1	562	latest	Scaffold	Full	2016-04-08	ASM161432v1	Escherichiacoli	cattle3	1981	China	Asia	animal	OgN10						0	E
SAMN04376724	GCF_001614485.1	562	latest	Scaffold	Full	2016-04-08	ASM161448v1	Escherichiacoli	cattle5	1980	France	Europe	animal	O24						0	A
SAMN04376726	GCF_001614455.1	562	latest	Scaffold	Full	2016-04-08	ASM161445v1	Escherichiacoli	cattle7	1985	UnitedKingdom	Europe	animal	O7						0	A
SAMN04376738	GCF_001614795.1	562	latest	Contig	Full	2016-04-08	ASM161479v1	Escherichiacoli	cattle19	2011	China	Asia	animal	O119						0	B1
SAMN04376743	GCF_001614955.1	562	latest	Scaffold	Full	2016-04-08	ASM161495v1	Escherichia coli	swine5	1979	China	Asia	animal	O139, O7			stx2A	stx2B		0	B1
SAMN04376749	GCF_001615115.1	562	latest	Scaffold	Full	2016-04-08	ASM161511v1	Escherichiacoli	swine11	1983	China	Asia	animal	O132						0	B1
SAMN04376751	GCF_001615145.1	562	latest	Scaffold	Full	2016-04-08	ASM161514v1	Escherichiacoli	swine13	1979	China	Asia	animal	O128ab, O128ac, O7						0	D
SAMN04376752	GCF_001615205.1	562	latest	Scaffold	Full	2016-04-08	ASM161520v1	Escherichiacoli	swine14	1981	China	Asia	animal	O16						0	A
SAMN04376755	GCF_001615295.1	562	latest	Scaffold	Full	2016-04-08	ASM161529v1	Escherichiacoli	swine17	1977	USA	North_america	animal	O9, O7						0	A
SAMN04376756	GCF_001615305.1	562	latest	Scaffold	Full	2016-04-08	ASM161530v1	Escherichiacoli	swine18	1983	China	Asia	animal	O9, O7						0	A
SAMN04376757	GCF_001615355.1	562	latest	Scaffold	Full	2016-04-08	ASM161535v1	Escherichia coli	swine19	2014	China	Asia	animal	O130			stx2A	stx2B		0	A
SAMN04376760	GCF_001615415.1	562	latest	Scaffold	Full	2016-04-08	ASM161541v1	Escherichia coli	swine22	2014	China	Asia	animal	O130, O7			stx2A	stx2B		0	A
SAMN04376763	GCF_001615485.1	562	latest	Scaffold	Full	2016-04-08	ASM161548v1	Escherichiacoli	swine25	1976	China	Asia	animal	O8						0	A
SAMN04376764	GCF_001615535.1	562	latest	Scaffold	Full	2016-04-08	ASM161553v1	Escherichiacoli	swine26	1979	China	Asia	animal	O149, O7						0	A
SAMN04376765	GCF_001615545.1	562	latest	Scaffold	Full	2016-04-08	ASM161554v1	Escherichia coli	swine27	Missing	China	Asia	animal	O139, O7			stx2A	stx2B		0	A
SAMN04376773	GCF_001615705.1	562	latest	Scaffold	Full	2016-04-08	ASM161570v1	Escherichiacoli	swine35	2012	China	Asia	animal	O153/O178						0	B1
SAMN04376786	GCF_001615975.1	562	latest	Scaffold	Full	2016-04-08	ASM161597v1	Escherichiacoli	swine48	2012	China	Asia	animal	O5						0	A
SAMN04376788	GCF_001616045.1	562	latest	Scaffold	Full	2016-04-08	ASM161604v1	Escherichia coli	swine50	2003	China	Asia	animal	O139			stx2A	stx2B		0	D
SAMN04376789	GCF_001616015.1	562	latest	Scaffold	Full	2016-04-08	ASM161601v1	Escherichiacoli	swine51	1996	China	Asia	animal	O64						0	B1
SAMN04376792	GCF_001616095.1	562	latest	Scaffold	Full	2016-04-08	ASM161609v1	Escherichia coli	swine54	2012	China	Asia	animal	O3			stx2A	stx2B		0	A
SAMN04376794	GCF_001616135.1	562	latest	Contig	Full	2016-04-08	ASM161613v1	Escherichiacoli	swine56	2012	China	Asia	animal	OgN3						0	D
SAMN04376795	GCF_001616175.1	562	latest	Contig	Full	2016-04-08	ASM161617v1	Escherichia coli	swine57	2002	China	Asia	animal	O141ab, O141ab/O141ac			stx2A	stx2B		0	A
SAMN04376800	GCF_001616255.1	562	latest	Contig	Full	2016-04-08	ASM161625v1	Escherichiacoli	swine62	1999	China	Asia	animal	O33						0	A
SAMN04376801	GCF_001616275.1	562	latest	Contig	Full	2016-04-08	ASM161627v1	Escherichiacoli	swine63	2012	China	Asia	animal	O113						0	B1
SAMN04376805	GCF_001616345.1	562	latest	Scaffold	Full	2016-04-08	ASM161634v1	Escherichia coli	swine67	2012	China	Asia	animal	O3			stx2A	stx2B		0	A
SAMN04376808	GCF_001616415.1	562	latest	Contig	Full	2016-04-08	ASM161641v1	Escherichiacoli	swine71	2002	China	Asia	animal	O3						0	A
SAMN04376819	GCF_001614725.1	562	latest	Scaffold	Full	2016-04-08	ASM161472v1	Escherichiacoli	sheep10	2013	China	Asia	animal	O4						0	B1
SAMN04376820	GCF_001615035.1	562	latest	Contig	Full	2016-04-08	ASM161503v1	Escherichia coli	sheep11	2013	China	Asia	animal	OX18	stx1A	stx1B				0	B1
SAMN04376822	GCF_001614555.1	562	latest	Contig	Full	2016-04-08	ASM161455v1	Escherichiacoli	sheep13	2013	China	Asia	animal	O88						0	B1
SAMN04376832	GCF_001616585.1	562	latest	Contig	Full	2016-04-08	ASM161658v1	Escherichia coli	sheep23	2013	China	Asia	animal	O174	stx1A	stx1B				0	A
SAMN04376833	GCF_001616615.1	562	latest	Scaffold	Full	2016-04-08	ASM161661v1	Escherichia coli	sheep24	2013	China	Asia	animal	Unknown	stx1A	stx1B	stx2A	stx2B		0	B1
SAMN04376836	GCF_001616665.1	562	latest	Contig	Full	2016-04-08	ASM161666v1	Escherichia coli	sheep27	2013	China	Asia	animal	O128ab, O128ac	stx1A	stx1B	stx2A	stx2B		0	B1
SAMN04376839	GCF_001616735.1	562	latest	Contig	Full	2016-04-08	ASM161673v1	Escherichia coli	sheep30	2013	China	Asia	animal	O174	stx1A	stx1B				0	B1
SAMN04376840	GCF_001616755.1	562	latest	Scaffold	Full	2016-04-08	ASM161675v1	Escherichia coli	sheep31	2013	China	Asia	animal	O174	stx1A	stx1B				0	B1
SAMN04376858	GCF_001617115.1	562	latest	Contig	Full	2016-04-08	ASM161711v1	Escherichiacoli	sheep49	2013	China	Asia	animal	O91						0	B1
SAMN04376861	GCF_001617175.1	562	latest	Contig	Full	2016-04-08	ASM161717v1	Escherichiacoli	sheep52	2013	China	Asia	animal	O179						0	B1
SAMN04376864	GCF_001617225.1	562	latest	Scaffold	Full	2016-04-08	ASM161722v1	Escherichiacoli	sheep55	1980	China	Asia	animal	O78						0	C
SAMN04376865	GCF_001617255.1	562	latest	Scaffold	Full	2016-04-08	ASM161725v1	Escherichiacoli	sheep56	1980	China	Asia	animal	O45						0	B1
SAMN04393283	GCF_001621625.1	562	latest	Contig	Full	2016-04-18	ASM162162v1	Escherichiacoli	GN05556	2013	USA	North_america	human	O74						0	E
SAMN04420122	GCF_001912555.1	562	latest	Contig	Full	2016-12-21	ASM191255v1	Escherichiacoli	202545	2007	Mali	Africa	human	O8						0	C
SAMN04420126	GCF_002133435.1	562	latest	Contig	Full	2017-05-12	ASM213343v1	Escherichiacoli	OLC996	2010	Canada	North_america	Missing	O157	stx1A	stx1B	stx2A	stx2B	eae	1	A
SAMN04420127	GCF_002133835.1	562	latest	Contig	Full	2017-05-12	ASM213383v1	Escherichia coli	OLC1002	2010	Canada	North_america	Missing	O174	stx1A	stx1B	stx2A	stx2B		0	B1
SAMN04420128	GCF_002133855.1	562	latest	Contig	Full	2017-05-12	ASM213385v1	Escherichia coli	OLC1000	2010	Canada	North_america	Missing	O8	stx1A	stx1B				0	E
SAMN04420129	GCF_002133915.1	562	latest	Contig	Full	2017-05-12	ASM213391v1	Escherichiacoli	OLC994	2010	Canada	North_america	Missing	O48	stx1A	stx1B	stx2A	stx2B		0	E
SAMN04420130	GCF_002133445.1	562	latest	Contig	Full	2017-05-12	ASM213344v1	Escherichiacoli	OLC997	2010	Canada	North_america	Missing	O118/O151, O151			stx2A	stx2B		0	A
SAMN04420131	GCF_002133455.1	562	latest	Contig	Full	2017-05-12	ASM213345v1	Escherichia coli	OLC998	2010	Canada	North_america	Missing	O17/O77, O17/O44			stx2A	stx2B		0	A
SAMN04420132	GCF_002133905.1	562	latest	Contig	Full	2017-05-12	ASM213390v1	Escherichiacoli	OLC1003	2010	Canada	North_america	Missing	O139			stx2A	stx2B		0	E
SAMN04420135	GCF_002133925.1	562	latest	Contig	Full	2017-05-12	ASM213392v1	Escherichia coli	OLC984	2010	Canada	North_america	Missing	O22	stx1A	stx1B	stx2A	stx2B		0	E
SAMN04420137	GCF_002134285.1	562	latest	Contig	Full	2017-05-12	ASM213428v1	Escherichiacoli	OLC986	2010	Canada	North_america	Missing	O157			stx2A	stx2B	eae	1	A
SAMN04420138	GCF_002133985.1	562	latest	Contig	Full	2017-05-12	ASM213398v1	Escherichiacoli	OLC987	2010	Canada	North_america	Missing	O103	stx1A	stx1B			eae	1	B1
SAMN04420139	GCF_002133505.1	562	latest	Contig	Full	2017-05-12	ASM213350v1	Escherichia coli	OLC988	2010	Canada	North_america	Missing	O91			stx2A	stx2B		0	B1
SAMN04420140	GCF_002134335.1	562	latest	Contig	Full	2017-05-12	ASM213433v1	Escherichiacoli	OLC989	2010	Canada	North_america	Missing	O171				stx2B		0	E
SAMN04420141	GCF_002134325.1	562	latest	Contig	Full	2017-05-12	ASM213432v1	Escherichia coli	OLC990	2010	Canada	North_america	Missing	O139			stx2A	stx2B		0	B1
SAMN04420143	GCF_002133515.1	562	latest	Contig	Full	2017-05-12	ASM213351v1	Escherichia coli	OLC992	2010	Canada	North_america	Missing	Unknown	stx1A	stx1B				0	E
SAMN04420144	GCF_002133535.1	562	latest	Contig	Full	2017-05-12	ASM213353v1	Escherichia coli	OLC993	2010	Canada	North_america	Missing	O146	stx1A	stx1B	stx2A	stx2B		0	B1
SAMN04420147	GCF_002133585.1	562	latest	Contig	Full	2017-05-12	ASM213358v1	Escherichiacoli	OLC1073	2012	Canada	North_america	Missing	O166			stx2A	stx2B		0	D
SAMN04420148	GCF_002134005.1	562	latest	Contig	Full	2017-05-12	ASM213400v1	Escherichiacoli	OLC1074	2012	Canada	North_america	Missing	O177					eae	0	A
SAMN04420149	GCF_002133595.1	562	latest	Contig	Full	2017-05-12	ASM213359v1	Escherichiacoli	OLC1075	2012	Canada	North_america	Missing	O113	stx1A	stx1B	stx2A	stx2B		0	A
SAMN04420150	GCF_002134035.1	562	latest	Contig	Full	2017-05-12	ASM213403v1	Escherichiacoli	OLC1061	2012	Canada	North_america	Missing	O128ab, O128ac	stx1A	stx1B				0	B1
SAMN04420151	GCF_002134405.1	562	latest	Contig	Full	2017-05-12	ASM213440v1	Escherichiacoli	OLC1062	2012	Canada	North_america	Missing	O103	stx1A	stx1B			eae	1	E
SAMN04420152	GCF_002133615.1	562	latest	Contig	Full	2017-05-12	ASM213361v1	Escherichiacoli	OLC1064	2012	Canada	North_america	Missing	O111	stx1A	stx1B			eae	1	B1
SAMN04420153	GCF_002133605.1	562	latest	Contig	Full	2017-05-12	ASM213360v1	Escherichiacoli	OLC1067	2012	Canada	North_america	Missing	O26			stx2A	stx2B	eae	1	B1
SAMN04420154	GCF_002134385.1	562	latest	Contig	Full	2017-05-12	ASM213438v1	Escherichiacoli	OLC1068	2012	Canada	North_america	Missing	O157			stx2A	stx2B	eae	1	E
SAMN04420156	GCF_002134105.1	562	latest	Contig	Full	2017-05-12	ASM213410v1	Escherichiacoli	OLC2134	2015	Canada	North_america	Missing	O157				stx2B	eae	1	E
SAMN04420157	GCF_002134065.1	562	latest	Contig	Full	2017-05-12	ASM213406v1	Escherichiacoli	OLC2135	2015	Canada	North_america	Missing	O157	stx1A	stx1B	stx2A	stx2B	eae	1	E
SAMN04420158	GCF_002134075.1	562	latest	Contig	Full	2017-05-12	ASM213407v1	Escherichiacoli	OLC2136	2015	Canada	North_america	Missing	O104	stx1A	stx1B				0	E
SAMN04420159	GCF_002134145.1	562	latest	Contig	Full	2017-05-12	ASM213414v1	Escherichiacoli	OLC2137	2015	Canada	North_america	Missing	O111	stx1A	stx1B			eae	1	E
SAMN04420160	GCF_002133685.1	562	latest	Contig	Full	2017-05-12	ASM213368v1	Escherichiacoli	OLC2138	2015	Canada	North_america	Missing	O121			stx2A	stx2B	eae	1	B1
SAMN04420161	GCF_002133665.1	562	latest	Contig	Full	2017-05-12	ASM213366v1	Escherichiacoli	OLC2139	2014	Canada	North_america	Missing	O26			stx2A	stx2B	eae	1	B1
SAMN04420163	GCF_002133675.1	562	latest	Contig	Full	2017-05-12	ASM213367v1	Escherichiacoli	OLC2141	2015	Canada	North_america	Missing	O174			stx2A	stx2B		0	B1
SAMN04420164	GCF_002134395.1	562	latest	Contig	Full	2017-05-12	ASM213439v1	Escherichiacoli	OLC2142	2015	Canada	North_america	Missing	O41	stx1A	stx1B				0	E
SAMN04420165	GCF_002134445.1	562	latest	Contig	Full	2017-05-12	ASM213444v1	Escherichiacoli	OLC1059	2012	Canada	North_america	Missing	O157			stx2A	stx2B	eae	1	E
SAMN04420166	GCF_002134465.1	562	latest	Contig	Full	2017-05-12	ASM213446v1	Escherichia coli	OLC1060	2012	Canada	North_america	Missing	O166			stx2A	stx2B		0	D
SAMN04420167	GCF_002134745.1	562	latest	Contig	Full	2017-05-12	ASM213474v1	Escherichia coli	OLC995	2010	Canada	North_america	Missing	Unknown			stx2A	stx2B		0	B1
SAMN04420168	GCF_002133695.1	562	latest	Contig	Full	2017-05-12	ASM213369v1	Escherichiacoli	OLC1250	2014	Canada	North_america	Missing	O111	stx1A	stx1B			eae	1	B1
SAMN04420169	GCF_002134455.1	562	latest	Contig	Full	2017-05-12	ASM213445v1	Escherichiacoli	OLC1251	2014	Canada	North_america	Missing	O91			stx2A	stx2B		0	B1
SAMN04420170	GCF_002134175.1	562	latest	Contig	Full	2017-05-12	ASM213417v1	Escherichiacoli	OLC1252	2014	Canada	North_america	Missing	O121			stx2A	stx2B	eae	1	B1
SAMN04420171	GCF_002134505.1	562	latest	Contig	Full	2017-05-12	ASM213450v1	Escherichiacoli	OLC1253	2014	Canada	North_america	Missing	O157				stx2B	eae	1	E
SAMN04420173	GCF_002133755.1	562	latest	Contig	Full	2017-05-12	ASM213375v1	Escherichiacoli	OLC1255	2014	Canada	North_america	Missing	O103	stx1A	stx1B			eae	1	B1
SAMN04420174	GCF_002134525.1	562	latest	Contig	Full	2017-05-12	ASM213452v1	Escherichiacoli	OLC1256	2014	Canada	North_america	Missing	O55	stx1A	stx1B			eae	1	E
SAMN04420175	GCF_002133745.1	562	latest	Contig	Full	2017-05-12	ASM213374v1	Escherichiacoli	OLC1257	2014	Canada	North_america	Missing	O26	stx1A	stx1B			eae	1	B1
SAMN04420178	GCF_002134565.1	562	latest	Contig	Full	2017-05-12	ASM213456v1	Escherichiacoli	OLC1260	2014	Canada	North_america	Missing	O111	stx1A	stx1B			eae	1	B1
SAMN04420179	GCF_002134575.1	562	latest	Contig	Full	2017-05-12	ASM213457v1	Escherichiacoli	OLC1261	2014	Canada	North_america	Missing	Unknown			stx2A	stx2B	eae	1	E
SAMN04420180	GCF_002134585.1	562	latest	Contig	Full	2017-05-12	ASM213458v1	Escherichiacoli	OLC1262	2014	Canada	North_america	Missing	O157			stx2A	stx2B	eae	1	E
SAMN04420181	GCF_002134625.1	562	latest	Contig	Full	2017-05-12	ASM213462v1	Escherichiacoli	OLC1263	2014	Canada	North_america	Missing	O26			stx2A	stx2B	eae	1	B1
SAMN04420182	GCF_002133775.1	562	latest	Contig	Full	2017-05-12	ASM213377v1	Escherichiacoli	OLC1264	2014	Canada	North_america	Missing	O157			stx2A	stx2B	eae	1	B1
SAMN04420185	GCF_002134205.1	562	latest	Contig	Full	2017-05-12	ASM213420v1	Escherichiacoli	OLC1267	2014	Canada	North_america	Missing	O8			stx2A	stx2B		0	B1
SAMN04420188	GCF_002134645.1	562	latest	Contig	Full	2017-05-12	ASM213464v1	Escherichia coli	OLC1063	2012	Canada	North_america	Missing	O41	stx1A	stx1B				0	E
SAMN04420189	GCF_002134235.1	562	latest	Contig	Full	2017-05-12	ASM213423v1	Escherichiacoli	OLC1065	2012	Canada	North_america	Missing	O146			stx2A	stx2B		0	B1
SAMN04420190	GCF_002134685.1	562	latest	Contig	Full	2017-05-12	ASM213468v1	Escherichiacoli	OLC1069	2012	Canada	North_america	Missing	O121			stx2A	stx2B	eae	1	E
SAMN04420191	GCF_002134695.1	562	latest	Contig	Full	2017-05-12	ASM213469v1	Escherichiacoli	OLC1070	2012	Canada	North_america	Missing	O157			stx2A	stx2B	eae	1	E
SAMN04420238	GCF_001910915.1	562	latest	Contig	Full	2016-12-21	ASM191091v1	Escherichiacoli	300237	2007	Mozambique	Africa	human	O91						0	B1
SAMN04420239	GCF_001912225.1	562	latest	Contig	Full	2016-12-21	ASM191222v1	Escherichiacoli	300735	2007	Mozambique	Africa	human	O9						0	A
SAMN04420252	GCF_001911015.1	562	latest	Contig	Full	2016-12-21	ASM191101v1	Escherichiacoli	200244	2007	Mali	Africa	human	O91						0	B1
SAMN04420262	GCF_001912275.1	562	latest	Contig	Full	2016-12-21	ASM191227v1	Escherichiacoli	200907	2007	Mali	Africa	human	O141ab, O141ab/O141ac						0	B1
SAMN04420281	GCF_001911095.1	562	latest	Contig	Full	2016-12-21	ASM191109v1	Escherichiacoli	302555	2007	Mozambique	Africa	human	O141ab, O141ab/O141ac						0	B1
SAMN04420709	GCF_001912425.1	562	latest	Contig	Full	2016-12-21	ASM191242v1	Escherichiacoli	402286	2007	Kenya	Africa	human	O114						0	A
SAMN04420752	GCF_001912445.1	562	latest	Contig	Full	2016-12-21	ASM191244v1	Escherichiacoli	702331	2007	Pakistan	Asia	human	O34						0	A
SAMN04420771	GCF_001910855.1	562	latest	Contig	Full	2016-12-21	ASM191085v1	Escherichiacoli	201530	2007	Mali	Africa	human	O23						0	B1
SAMN04420780	GCF_001911235.1	562	latest	Contig	Full	2016-12-21	ASM191123v1	Escherichiacoli	203145	2007	Mali	Africa	human	O146						0	B1
SAMN04420783	GCF_001910845.1	562	latest	Contig	Full	2016-12-21	ASM191084v1	Escherichiacoli	203272	2007	Mali	Africa	human	O4						0	A
SAMN04421016	GCF_001910905.1	562	latest	Contig	Full	2016-12-21	ASM191090v1	Escherichiacoli	204021	2007	Mali	Africa	human	O78						0	C
SAMN04421180	GCF_001911315.1	562	latest	Contig	Full	2016-12-21	ASM191131v1	Escherichiacoli	403456	2007	Kenya	Africa	human	O6						0	B1
SAMN04449836	GCF_001571595.1	562	latest	Scaffold	Full	2016-02-24	ASM157159v1	Escherichiacoli	CD121	2006	Canada	North_america	human	O1						0	F
SAMN04449838	GCF_001571665.1	562	latest	Scaffold	Full	2016-02-24	ASM157166v1	Escherichiacoli	CD3	2006	Canada	North_america	human	O58						0	B1
SAMN04449839	GCF_001571675.1	562	latest	Scaffold	Full	2016-02-24	ASM157167v1	Escherichiacoli	UC5	2006	Canada	North_america	human	O17/O77, O17/O44						0	B1
SAMN04449840	GCF_001571725.1	562	latest	Scaffold	Full	2016-02-24	ASM157172v1	Escherichiacoli	UM128	2006	Canada	North_america	human	O21						0	B2
SAMN04449842	GCF_001571745.1	562	latest	Scaffold	Full	2016-02-24	ASM157174v1	Escherichiacoli	UC37	2006	Canada	North_america	human	O75						0	B2
SAMN04449843	GCF_001571755.1	562	latest	Scaffold	Full	2016-02-24	ASM157175v1	Escherichiacoli	UM147	2006	Canada	North_america	human	O109						0	B2
SAMN04452064	GCF_001563405.1	562	latest	Scaffold	Full	2016-02-18	ASM156340v1	Escherichiacoli	LV46221	2008	Portugal	Europe	animal	O86						0	A
SAMN04452068	GCF_001563395.1	562	latest	Scaffold	Full	2016-02-18	ASM156339v1	Escherichiacoli	LV36464	2009	Portugal	Europe	animal	O25						0	B2
SAMN04457259	GCF_001907435.1	562	latest	Contig	Full	2016-12-16	ASM190743v1	Escherichiacoli	ATM456	Missing	SouthAfrica	South_america	human	O121						0	A
SAMN04457270	GCF_001907465.1	562	latest	Contig	Full	2016-12-16	ASM190746v1	Escherichiacoli	ATM462	Missing	Bolivia	South_america	human	O164, O124						0	B1
SAMN04457273	GCF_001907335.1	562	latest	Contig	Full	2016-12-16	ASM190733v1	Escherichiacoli	ATM465	Missing	Jordan	Middle_East	human	O124						0	B1
SAMN04457275	GCF_001907375.1	562	latest	Contig	Full	2016-12-16	ASM190737v1	Escherichiacoli	ATM459	Missing	Guam	Oceania	human	O136						0	A
SAMN04457280	GCF_001907565.1	562	latest	Contig	Full	2016-12-16	ASM190756v1	Escherichiacoli	ATM461	Missing	Zaire	Africa	human	O143						0	A
SAMN04880556	GCF_001654735.1	562	latest	Contig	Full	2016-06-02	ASM165473v1	Escherichiacoli	007PP2015	2015	Poland	Europe	animal	O17/O77, O17/O44						0	D
SAMN04880558	GCF_001696345.1	562	latest	Contig	Full	2016-07-28	ASM169634v1	Escherichiacoli	011PP2015	2015	Poland	Europe	animal	O21						0	B1
SAMN04880561	GCF_001696335.1	562	latest	Contig	Full	2016-07-28	ASM169633v1	Escherichiacoli	012PP2015	2015	Poland	Europe	animal	O161						0	G
SAMN04900909	GCF_002531215.1	562	latest	Contig	Full	2017-10-12	ASM253121v1	Escherichiacoli	2014-SEQ-0291	1995	Canada	North_america	Missing	O111	stx1A	stx1B			eae	1	B1
SAMN04900910	GCF_002531205.1	562	latest	Contig	Full	2017-10-12	ASM253120v1	Escherichiacoli	2015-SEQ-0186	2003	Canada	North_america	Missing	O111	stx1A	stx1B			eae	1	B1
SAMN04900911	GCF_002531185.1	562	latest	Contig	Full	2017-10-12	ASM253118v1	Escherichiacoli	2015-SEQ-0385	1995	Canada	North_america	Missing	O111	stx1A	stx1B			eae	1	B1
SAMN04900912	GCF_002531175.1	562	latest	Contig	Full	2017-10-12	ASM253117v1	Escherichiacoli	2015-SEQ-0187	1995	Canada	North_america	Missing	O111	stx1A	stx1B			eae	1	B1
SAMN04900913	GCF_002531125.1	562	latest	Contig	Full	2017-10-12	ASM253112v1	Escherichiacoli	2016-SEQ-0001	1995	Canada	North_america	Missing	O111	stx1A	stx1B			eae	1	B1
SAMN04900914	GCF_002531115.1	562	latest	Contig	Full	2017-10-12	ASM253111v1	Escherichiacoli	2016-SEQ-0002	1995	Canada	North_america	Missing	O111	stx1A	stx1B	stx2A	stx2B	eae	1	B1
SAMN04900915	GCF_002531105.1	562	latest	Contig	Full	2017-10-12	ASM253110v1	Escherichiacoli	2016-SEQ-0040	1995	Canada	North_america	Missing	O111	stx1A	stx1B			eae	1	B1
SAMN04900916	GCF_002531095.1	562	latest	Contig	Full	2017-10-12	ASM253109v1	Escherichiacoli	2016-SEQ-0004	1995	Canada	North_america	Missing	O111	stx1A	stx1B			eae	1	B1
SAMN04900917	GCF_002531045.1	562	latest	Contig	Full	2017-10-12	ASM253104v1	Escherichiacoli	2016-SEQ-0005	1995	Canada	North_america	Missing	O111	stx1A	stx1B			eae	1	B1
SAMN04900918	GCF_002531035.1	562	latest	Contig	Full	2017-10-12	ASM253103v1	Escherichiacoli	2016-SEQ-0006	2003	Canada	North_america	Missing	O111	stx1A	stx1B			eae	1	B1
SAMN04900919	GCF_002531015.1	562	latest	Contig	Full	2017-10-12	ASM253101v1	Escherichiacoli	2016-SEQ-0007	2003	Canada	North_america	Missing	O111	stx1A	stx1B			eae	1	B1
SAMN04900920	GCF_002531025.1	562	latest	Contig	Full	2017-10-12	ASM253102v1	Escherichiacoli	2016-SEQ-0008	2003	Canada	North_america	Missing	O111	stx1A	stx1B			eae	1	B1
SAMN04900921	GCF_002530975.1	562	latest	Contig	Full	2017-10-12	ASM253097v1	Escherichiacoli	2016-SEQ-0009	2003	Canada	North_america	Missing	O111	stx1A	stx1B	stx2A	stx2B	eae	1	B1
SAMN04900922	GCF_002530955.1	562	latest	Contig	Full	2017-10-12	ASM253095v1	Escherichiacoli	2016-SEQ-0010	2003	Canada	North_america	Missing	O111	stx1A	stx1B			eae	1	B1
SAMN04900923	GCF_002530945.1	562	latest	Contig	Full	2017-10-12	ASM253094v1	Escherichiacoli	2016-SEQ-0011	2003	Canada	North_america	Missing	O111	stx1A	stx1B			eae	1	B1
SAMN04900924	GCF_002353075.1	562	latest	Contig	Full	2017-09-25	ASM235307v1	Escherichiacoli	2014-SEQ-0581	2006	Canada	North_america	Missing	O111					eae	0	B1
SAMN04900925	GCF_002530935.1	562	latest	Contig	Full	2017-10-12	ASM253093v1	Escherichiacoli	2015-SEQ-1172	2007	Canada	North_america	Missing	O111	stx1A	stx1B			eae	1	B1
SAMN04900926	GCF_002530865.1	562	latest	Contig	Full	2017-10-12	ASM253086v1	Escherichiacoli	2014-SEQ-0584	2007	Canada	North_america	Missing	O111	stx1A	stx1B	stx2A	stx2B	eae	1	B1
SAMN04900927	GCF_002530875.1	562	latest	Contig	Full	2017-10-12	ASM253087v1	Escherichiacoli	2016-SEQ-0012	2012	Canada	North_america	Missing	O111	stx1A	stx1B			eae	1	B1
SAMN04900928	GCF_002530855.1	562	latest	Contig	Full	2017-10-12	ASM253085v1	Escherichiacoli	2016-SEQ-0013	2012	Canada	North_america	Missing	O111	stx1A	stx1B			eae	1	B1
SAMN04900929	GCF_002530885.1	562	latest	Contig	Full	2017-10-12	ASM253088v1	Escherichiacoli	2016-SEQ-0014	2012	Canada	North_america	Missing	O111	stx1A	stx1B			eae	1	B1
SAMN04900930	GCF_002530805.1	562	latest	Contig	Full	2017-10-12	ASM253080v1	Escherichiacoli	2016-SEQ-0015	2012	Canada	North_america	Missing	O111	stx1A	stx1B			eae	1	B1
SAMN04900931	GCF_002353035.1	562	latest	Contig	Full	2017-09-25	ASM235303v1	Escherichiacoli	2014-SEQ-0637	2014	Canada	North_america	Missing	O111						0	B1
SAMN04917416	GCF_013376895.1	562	latest	Complete Genome	Full	2020-06-30	ASM1337689v1	Escherichiacoli	357900	1985	Bangladesh	Asia	human	O18ac, O18						0	B1
SAMN05003837	GCF_002190285.1	562	latest	Contig	Full	2017-06-12	ASM219028v1	Escherichiacoli	ECOR09	Missing	Sweden	Europe	human	O167						0	A
SAMN05003850	GCF_002190295.1	562	latest	Contig	Full	2017-06-12	ASM219029v1	Escherichiacoli	ECOR10	Missing	Sweden	Europe	human	O6						0	A
SAMN05003853	GCF_002190305.1	562	latest	Contig	Full	2017-06-12	ASM219030v1	Escherichiacoli	ECOR11	Missing	Sweden	Europe	human	O10						0	A
SAMN05004301	GCF_002190605.1	562	latest	Contig	Full	2017-06-12	ASM219060v1	Escherichiacoli	ECOR25	Missing	USA	North_america	animal	O90, O127					eae	0	A
SAMN05007044	GCF_001650275.1	1045010	latest	Complete Genome	Full	2016-05-24	ASM165027v1	EscherichiacoliO157	180-PT54	2012	UnitedKingdom	Europe	human	O157	stx1A	stx1B	stx2A	stx2B	eae	1	E
SAMN05007045	GCF_001650295.1	1045010	latest	Complete Genome	Full	2016-05-24	ASM165029v1	EscherichiacoliO157	644-PT8	2012	UnitedKingdom	Europe	human	O157	stx1A	stx1B	stx2A	stx2B	eae	1	E
SAMN05007539	GCF_002191055.1	562	latest	Contig	Full	2017-06-12	ASM219105v1	Escherichiacoli	ECOR40	Missing	Sweden	Europe	human	O7						0	D
SAMN05007541	GCF_002190885.1	562	latest	Contig	Full	2017-06-12	ASM219088v1	Escherichiacoli	ECOR41	1982	Tonga	Africa	human	O7						0	F
SAMN05010819	GCF_002191025.1	562	latest	Contig	Full	2017-06-12	ASM219102v1	Escherichiacoli	ECOR48	Missing	Sweden	Europe	human	O23						0	D
SAMN05285364	GCF_003337075.1	562	latest	Scaffold	Full	2018-07-24	ASM333707v1	Escherichiacoli	IHIT22432	2013	Germany	Europe	animal	O131						0	B1
SAMN05285371	GCF_003337025.1	562	latest	Contig	Full	2018-07-24	ASM333702v1	Escherichiacoli	IHIT25234	2014	Germany	Europe	animal	OgN3						0	E
SAMN05360149	GCF_013167735.1	83334	latest	Complete Genome	Full	2020-05-26	ASM1316773v1	EscherichiacoliO157:H7	F6667	Missing	USA	North_america	human	O157			stx2A	stx2B	eae	1	E
SAMN05360158	GCF_013167715.1	83334	latest	Complete Genome	Full	2020-05-26	ASM1316771v1	EscherichiacoliO157:H7	F7349	Missing	USA	North_america	Missing	O157	stx1A	stx1B	stx2A	stx2B	eae	1	E
SAMN05360170	GCF_013167635.1	83334	latest	Complete Genome	Full	2020-05-26	ASM1316763v1	EscherichiacoliO157:H7	F8797	Missing	USA	North_america	Missing	O157			stx2A	stx2B	eae	1	E
SAMN05360196	GCF_013168055.1	83334	latest	Complete Genome	Full	2020-05-26	ASM1316805v1	EscherichiacoliO157:H7	BB24-1	2002	USA	North_america	animal	O157	stx1A	stx1B	stx2A	stx2B	eae	1	E
SAMN05360205	GCF_013167555.1	83334	latest	Complete Genome	Full	2020-05-26	ASM1316755v1	EscherichiacoliO157:H7	Gim1-1	1999	USA	North_america	animal	O157			stx2A	stx2B	eae	1	E
SAMN05360216	GCF_013343595.1	83334	latest	Complete Genome	Full	2020-06-15	ASM1334359v1	EscherichiacoliO157:H7	MB41-1	2002	USA	North_america	animal	O157			stx2A		eae	1	B1
SAMN05360225	GCF_013167335.1	83334	latest	Complete Genome	Full	2020-05-26	ASM1316733v1	EscherichiacoliO157:H7	ShowKS470-1	1999	USA	North_america	animal	O157			stx2A	stx2B	eae	1	E
SAMN05360230	GCF_013167315.1	83334	latest	Complete Genome	Full	2020-05-26	ASM1316731v1	EscherichiacoliO157:H7	SSNE1040-1	2000	USA	North_america	animal	O157			stx2A	stx2B	eae	1	E
SAMN05360242	GCF_013167195.1	83334	latest	Complete Genome	Full	2020-05-26	ASM1316719v1	EscherichiacoliO157:H7	TX265-1	2000	USA	North_america	animal	O157	stx1A	stx1B	stx2A	stx2B	eae	1	E
SAMN05363641	GCF_001758245.1	562	latest	Contig	Full	2016-10-12	ASM175824v1	Escherichiacoli	022PP2016	2016	Poland	Europe	animal	O78						0	C
SAMN05377243	GCF_001700025.1	562	latest	Contig	Full	2016-08-05	ASM170002v1	Escherichiacoli	004PP2015	2015	Poland	Europe	animal	O117						0	B2
SAMN05379532	GCF_001700105.1	562	latest	Contig	Full	2016-08-05	ASM170010v1	Escherichiacoli	020PP2016	2016	Poland	Europe	animal	O88						0	A
SAMN05381562	GCF_001692795.1	562	latest	Contig	Full	2016-07-22	ASM169279v1	Escherichiacoli	1409160003	2014	USA	North_america	animal	O54						0	E
SAMN05504941	GCF_002531525.1	562	latest	Contig	Full	2017-10-12	ASM253152v1	Escherichiacoli	2013-SEQ-0033	2003	Canada	North_america	Missing	O26	stx1A	stx1B			eae	1	B1
SAMN05504942	GCF_002531515.1	562	latest	Contig	Full	2017-10-12	ASM253151v1	Escherichiacoli	2015-SEQ-1647_2013-SEQ-0035	2003	Canada	North_america	Missing	O26	stx1A	stx1B			eae	1	B1
SAMN05504943	GCF_002531475.1	562	latest	Contig	Full	2017-10-12	ASM253147v1	Escherichiacoli	2014-SEQ-0444	2007	Canada	North_america	Missing	O145	stx1A	stx1B			eae	1	E
SAMN05504945	GCF_002531445.1	562	latest	Contig	Full	2017-10-12	ASM253144v1	Escherichiacoli	2014-SEQ-0258	2012	Canada	North_america	Missing	O157			stx2A	stx2B	eae	1	E
SAMN05504949	GCF_002531395.1	562	latest	Contig	Full	2017-10-12	ASM253139v1	Escherichiacoli	2014-SEQ-0122	2014	Canada	North_america	Missing	O103	stx1A	stx1B			eae	1	B1
SAMN05504951	GCF_002531325.1	562	latest	Contig	Full	2017-10-12	ASM253132v1	Escherichiacoli	2014-SEQ-0129	2014	Canada	North_america	Missing	O157			stx2A	stx2B	eae	1	E
SAMN05504952	GCF_002531305.1	562	latest	Contig	Full	2017-10-12	ASM253130v1	Escherichiacoli	2014-SEQ-0248	2014	Canada	North_america	Missing	O157			stx2A	stx2B	eae	1	E
SAMN05567322	GCF_002002595.1	562	latest	Contig	Full	2017-02-16	ASM200259v1	Escherichiacoli	14.3-R4	2010	Australia	Oceania	human	O131						0	A
SAMN05567323	GCF_002002545.1	562	latest	Contig	Full	2017-02-16	ASM200254v1	Escherichiacoli	24.16-R4	2013	Australia	Oceania	human	O7						0	A
SAMN05567328	GCF_002001715.1	562	latest	Contig	Full	2017-02-16	ASM200171v1	Escherichiacoli	3.6-R5	2010	Australia	Oceania	human	O99						0	A
SAMN05567332	GCF_002002815.1	562	latest	Contig	Full	2017-02-16	ASM200281v1	Escherichiacoli	1.2-R2	2008	Australia	Oceania	human	O62						0	A
SAMN05567334	GCF_002002235.1	562	latest	Contig	Full	2017-02-16	ASM200223v1	Escherichiacoli	1.9-R7	2009	Australia	Oceania	human	O64						0	A
SAMN05567335	GCF_002002195.1	562	latest	Contig	Full	2017-02-16	ASM200219v1	Escherichiacoli	14.2-R3	2009	Australia	Oceania	human	O176						0	A
SAMN05567336	GCF_002001885.1	562	latest	Contig	Full	2017-02-16	ASM200188v1	Escherichiacoli	24-R3	2013	Australia	Oceania	human	O132						0	A
SAMN05567337	GCF_002001995.1	562	latest	Contig	Full	2017-02-16	ASM200199v1	Escherichiacoli	3.5-R3	2009	Australia	Oceania	human	O59						0	A
SAMN05567345	GCF_002002125.1	562	latest	Contig	Full	2017-02-16	ASM200212v1	Escherichiacoli	13.1-R2a	2009	Australia	Oceania	human	O6						0	B2
SAMN05567349	GCF_002001525.1	562	latest	Contig	Full	2017-02-16	ASM200152v1	Escherichiacoli	11.1-R1	2009	Australia	Oceania	human	O25						0	B1
SAMN05567352	GCF_002001545.1	562	latest	Contig	Full	2017-02-16	ASM200154v1	Escherichiacoli	1.9-R6	2009	Australia	Oceania	human	O75						0	B2
SAMN05567355	GCF_002002775.1	562	latest	Contig	Full	2017-02-16	ASM200277v1	Escherichiacoli	2.3-R4	2009	Australia	Oceania	human	O5						0	A
SAMN05567356	GCF_002002325.1	562	latest	Contig	Full	2017-02-16	ASM200232v1	Escherichiacoli	2.3-R5	2009	Australia	Oceania	human	O111						0	F
SAMN05567361	GCF_002002055.1	562	latest	Contig	Full	2017-02-16	ASM200205v1	Escherichiacoli	11.4-R4	2011	Australia	Oceania	human	O15						0	A
SAMN05567368	GCF_002002145.1	562	latest	Contig	Full	2017-02-16	ASM200214v1	Escherichiacoli	6.2-R1	2008	Australia	Oceania	human	O154						0	F
SAMN05567369	GCF_002002305.1	562	latest	Contig	Full	2017-02-16	ASM200230v1	Escherichiacoli	9.1-R1	2008	Australia	Oceania	human	O11						0	F
SAMN05567371	GCF_002001825.1	562	latest	Contig	Full	2017-02-16	ASM200182v1	Escherichiacoli	24.1-R1	2012	Australia	Oceania	human	O83						0	F
SAMN05567372	GCF_002001845.1	562	latest	Contig	Full	2017-02-16	ASM200184v1	Escherichiacoli	24.1-R2	2012	Australia	Oceania	human	O17/O77, O17/O44						0	G
SAMN05828804	GCF_001942105.1	562	latest	Contig	Full	2017-01-11	86J1	Escherichiacoli	86J1	2015	Egypt	Middle_East	human	O9						0	A
SAMN05971811	GCF_001957205.1	562	latest	Contig	Full	2017-01-19	ASM195720v1	Escherichiacoli	ICBEC3AM	2016	Brazil	South_america	environmental	O9						0	A
SAMN06004908	GCF_001881645.1	562	latest	Contig	Full	2016-11-17	ASM188164v1	Escherichiacoli	KG-16	2015	USA	North_america	animal	O125ab						0	C
SAMN06005818	GCF_002195335.1	562	latest	Contig	Full	2017-06-15	ASM219533v1	Escherichiacoli	UMDUCD-O157-2016-S8	2012	USA	North_america	animal	O157			stx2A	stx2B	eae	1	E
SAMN06005819	GCF_002195325.1	562	latest	Contig	Full	2017-06-15	ASM219532v1	Escherichiacoli	UMDUCD-O157-2016-S7	2012	USA	North_america	animal	O157			stx2A	stx2B	eae	1	E
SAMN06005827	GCF_002195475.1	562	latest	Contig	Full	2017-06-15	ASM219547v1	Escherichiacoli	UMDUCD-O157-2016-S87	2013	USA	North_america	animal	O157			stx2A	stx2B	eae	1	E
SAMN06005828	GCF_002195485.1	562	latest	Contig	Full	2017-06-15	ASM219548v1	Escherichiacoli	UMDUCD-O157-2016-S86	2013	USA	North_america	animal	O157			stx2A	stx2B	eae	1	E
SAMN06005831	GCF_002194555.1	562	latest	Contig	Full	2017-06-15	ASM219455v1	Escherichiacoli	UMDUCD-O157-2016-S83	2013	USA	North_america	animal	O157	stx1A	stx1B	stx2A	stx2B	eae	1	E
SAMN06005834	GCF_002194605.1	562	latest	Contig	Full	2017-06-15	ASM219460v1	Escherichiacoli	UMDUCD-O157-2016-S80	2013	USA	North_america	animal	O157			stx2A	stx2B	eae	1	F
SAMN06005835	GCF_002194595.1	562	latest	Contig	Full	2017-06-15	ASM219459v1	Escherichiacoli	UMDUCD-O157-2016-S79	2013	USA	North_america	animal	O157			stx2A	stx2B	eae	1	E
SAMN06005839	GCF_002194675.1	562	latest	Contig	Full	2017-06-15	ASM219467v1	Escherichiacoli	UMDUCD-O157-2016-S75	2013	USA	North_america	animal	O157			stx2A	stx2B	eae	1	E
SAMN06005840	GCF_002194705.1	562	latest	Contig	Full	2017-06-15	ASM219470v1	Escherichiacoli	UMDUCD-O157-2016-S74	2012	USA	North_america	animal	O157			stx2A	stx2B	eae	1	E
SAMN06005841	GCF_002194715.1	562	latest	Contig	Full	2017-06-15	ASM219471v1	Escherichiacoli	UMDUCD-O157-2016-S73	2012	USA	North_america	animal	O157	stx1A	stx1B	stx2A	stx2B	eae	1	E
SAMN06005893	GCF_002195795.1	562	latest	Contig	Full	2017-06-15	ASM219579v1	Escherichiacoli	UMDUCD-O157-2016-S19	2012	USA	North_america	animal	O157			stx2A	stx2B	eae	1	E
SAMN06011334	GCF_004380145.1	562	latest	Scaffold	Full	2019-03-26	ASM438014v1	Escherichiacoli	823-1	2009	Denmark	Europe	animal	Unknown					eae	0	A
SAMN06011335	GCF_004380155.1	562	latest	Scaffold	Full	2019-03-26	ASM438015v1	Escherichiacoli	1034-1	2009	Denmark	Europe	animal	O93						0	A
SAMN06011336	GCF_004380175.1	562	latest	Scaffold	Full	2019-03-26	ASM438017v1	Escherichiacoli	1276-1	2009	Denmark	Europe	animal	O124						0	E
SAMN06011341	GCF_004380285.1	562	latest	Scaffold	Full	2019-03-26	ASM438028v1	Escherichiacoli	670-7A	2010	Denmark	Europe	animal	O23						0	E
SAMN06011343	GCF_004380335.1	562	latest	Scaffold	Full	2019-03-26	ASM438033v1	Escherichiacoli	2274-3	2011	Denmark	Europe	animal	O115						0	C
SAMN06011357	GCF_004380645.1	562	latest	Scaffold	Full	2019-03-26	ASM438064v1	Escherichiacoli	E20	2006	Denmark	Europe	human	O1						0	A
SAMN06011358	GCF_004380655.1	562	latest	Scaffold	Full	2019-03-26	ASM438065v1	Escherichiacoli	E23	2006	Denmark	Europe	human	O102						0	D
SAMN06011360	GCF_004380635.1	562	latest	Scaffold	Full	2019-03-26	ASM438063v1	Escherichiacoli	HvH-Ec76	2009	Denmark	Europe	human	O12						0	A
SAMN06011367	GCF_004380805.1	562	latest	Contig	Full	2019-03-26	ASM438080v1	Escherichiacoli	2763-16	2012	Denmark	Europe	animal	O51						0	F
SAMN06046975	GCF_001990935.1	562	latest	Scaffold	Full	2017-02-09	ASM199093v1	Escherichiacoli	TS18/08	2008	Germany	Europe	food	O113			stx2A	stx2B		0	A
SAMN06046988	GCF_001994955.1	562	latest	Scaffold	Full	2017-02-09	ASM199495v1	Escherichiacoli	LM27558stx2	2008	Germany	Europe	food	O128ab, O128ac			stx2A	stx2B		0	B1
SAMN06047030	GCF_001990875.1	562	latest	Scaffold	Full	2017-02-09	ASM199087v1	Escherichia coli	RF1a	2007	Germany	Europe	animal	O8			stx2A	stx2B		0	C
SAMN06047031	GCF_001990855.1	562	latest	Scaffold	Full	2017-02-09	ASM199085v1	Escherichiacoli	TS25/08	2008	Germany	Europe	food	O149	stx1A	stx1B				0	A
SAMN06047035	GCF_001990925.1	562	latest	Scaffold	Full	2017-02-09	ASM199092v1	Escherichia coli	LM27564	2008	Germany	Europe	food	O113			stx2A	stx2B		0	A
SAMN06047041	GCF_001994975.1	562	latest	Scaffold	Full	2017-02-09	ASM199497v1	Escherichiacoli	LM14603/08	2008	Germany	Europe	food	O21			stx2A	stx2B		0	B1
SAMN06047079	GCF_001990865.1	562	latest	Scaffold	Full	2017-02-09	ASM199086v1	Escherichiacoli	K30	2008	Germany	Europe	food	O55	stx1A	stx1B				0	B1
SAMN06047103	GCF_001990965.1	562	latest	Scaffold	Full	2017-02-09	ASM199096v1	Escherichia coli	TS21/08	2008	Germany	Europe	food	O113			stx2A	stx2B		0	A
SAMN06047112	GCF_001990845.1	562	latest	Scaffold	Full	2017-02-09	ASM199084v1	Escherichiacoli	LM17584/1	2007	Germany	Europe	food	O91	stx1A	stx1B	stx2A	stx2B		0	A
SAMN06189274	GCF_002198005.1	562	latest	Contig	Full	2017-06-19	ASM219800v1	Escherichiacoli	PT29	2000	USA	North_america	human	O157			stx2A	stx2B	eae	1	E
SAMN06220076	GCF_002015675.1	562	latest	Contig	Full	2017-03-03	ASM201567v1	Escherichiacoli	UMDKSU-2013-3-141B	2013	USA	North_america	animal	O103	stx1A	stx1B			eae	1	B1
SAMN06220077	GCF_002015595.1	562	latest	Contig	Full	2017-03-03	ASM201559v1	Escherichiacoli	UMDKSU-2013-3-135A	2013	USA	North_america	animal	O103	stx1A	stx1B			eae	1	B1
SAMN06220078	GCF_002015635.1	562	latest	Contig	Full	2017-03-03	ASM201563v1	Escherichiacoli	UMDKSU-2013-3-118A	2013	USA	North_america	animal	O103	stx1A	stx1B			eae	1	B1
SAMN06220079	GCF_002015475.1	562	latest	Contig	Full	2017-03-03	ASM201547v1	Escherichiacoli	UMDKSU-2013-3-104A	2013	USA	North_america	animal	O103	stx1A	stx1B			eae	1	B1
SAMN06220080	GCF_002015625.1	562	latest	Contig	Full	2017-03-03	ASM201562v1	Escherichiacoli	UMDKSU-2013-3-80A	2013	USA	North_america	animal	O103	stx1A	stx1B			eae	1	B1
SAMN06220081	GCF_002015855.1	562	latest	Contig	Full	2017-03-03	ASM201585v1	Escherichiacoli	UMDKSU-2014-5-82A	2014	USA	North_america	animal	O103	stx1A	stx1B			eae	1	B1
SAMN06220082	GCF_002015825.1	562	latest	Contig	Full	2017-03-03	ASM201582v1	Escherichiacoli	UMDKSU-2014-5-58F	2014	USA	North_america	animal	O103	stx1A	stx1B			eae	1	B1
SAMN06220083	GCF_002015815.1	562	latest	Contig	Full	2017-03-03	ASM201581v1	Escherichiacoli	UMDKSU-2014-5-10D	2014	USA	North_america	animal	O103	stx1A	stx1B			eae	1	B1
SAMN06220084	GCF_002015765.1	562	latest	Contig	Full	2017-03-03	ASM201576v1	Escherichiacoli	UMDKSU-2014-5-7C	2014	USA	North_america	animal	O103	stx1A	stx1B			eae	1	B1
SAMN06220085	GCF_002015775.1	562	latest	Contig	Full	2017-03-03	ASM201577v1	Escherichiacoli	UMDKSU-2013-3-557A	2013	USA	North_america	animal	O103	stx1A	stx1B			eae	1	B1
SAMN06220086	GCF_002015735.1	562	latest	Contig	Full	2017-03-03	ASM201573v1	Escherichiacoli	UMDKSU-2013-3-552F	2013	USA	North_america	animal	O103	stx1A	stx1B			eae	1	B1
SAMN06220087	GCF_002015755.1	562	latest	Contig	Full	2017-03-03	ASM201575v1	Escherichiacoli	UMDKSU-2013-3-539F	2013	USA	North_america	animal	O103	stx1A	stx1B			eae	1	B1
SAMN06220088	GCF_002015515.1	562	latest	Contig	Full	2017-03-03	ASM201551v1	Escherichiacoli	UMDKSU-2013-3-409B	2013	USA	North_america	animal	O103	stx1A	stx1B			eae	1	B1
SAMN06220089	GCF_002015705.1	562	latest	Contig	Full	2017-03-03	ASM201570v1	Escherichiacoli	UMDKSU-2013-3-314B	2013	USA	North_america	animal	O103	stx1A	stx1B			eae	1	B1
SAMN06220090	GCF_002015695.1	562	latest	Contig	Full	2017-03-03	ASM201569v1	Escherichiacoli	UMDKSU-2013-3-304D	2013	USA	North_america	animal	O103	stx1A	stx1B			eae	1	B1
SAMN06220091	GCF_002015435.1	562	latest	Contig	Full	2017-03-03	ASM201543v1	Escherichiacoli	UMDKSU-2013-3-174C	2013	USA	North_america	animal	O103	stx1A	stx1B			eae	1	B1
SAMN06220092	GCF_002015465.1	562	latest	Contig	Full	2017-03-03	ASM201546v1	Escherichiacoli	UMDKSU-2013-3-144B	2013	USA	North_america	animal	O103	stx1A	stx1B			eae	1	B1
SAMN06220108	GCF_002016215.1	562	latest	Contig	Full	2017-03-03	ASM201621v1	Escherichiacoli	UMDKSU-2014-5-1838G	2014	USA	North_america	animal	O103	stx1A	stx1B			eae	1	B1
SAMN06220109	GCF_002016205.1	562	latest	Contig	Full	2017-03-03	ASM201620v1	Escherichiacoli	UMDKSU-2014-5-1565C	2014	USA	North_america	animal	O103	stx1A	stx1B			eae	1	B1
SAMN06220110	GCF_002016285.1	562	latest	Contig	Full	2017-03-03	ASM201628v1	Escherichiacoli	UMDKSU-2014-5-1451D	2014	USA	North_america	animal	O103	stx1A	stx1B			eae	1	B1
SAMN06220111	GCF_002016195.1	562	latest	Contig	Full	2017-03-03	ASM201619v1	Escherichiacoli	UMDKSU-2014-5-1253A	2014	USA	North_america	animal	O103	stx1A	stx1B			eae	1	B1
SAMN06220112	GCF_002016275.1	562	latest	Contig	Full	2017-03-03	ASM201627v1	Escherichiacoli	UMDKSU-2014-5-965B	2014	USA	North_america	animal	O103	stx1A	stx1B			eae	1	B1
SAMN06220113	GCF_002016225.1	562	latest	Contig	Full	2017-03-03	ASM201622v1	Escherichiacoli	UMDKSU-2014-5-941B	2014	USA	North_america	animal	O103	stx1A	stx1B			eae	1	B1
SAMN06220114	GCF_002015555.1	562	latest	Contig	Full	2017-03-03	ASM201555v1	Escherichiacoli	UMDKSU-2014-5-933A	2014	USA	North_america	animal	O103	stx1A	stx1B			eae	1	B1
SAMN06220115	GCF_002016165.1	562	latest	Contig	Full	2017-03-03	ASM201616v1	Escherichiacoli	UMDKSU-2014-5-925A	2014	USA	North_america	animal	O103	stx1A	stx1B			eae	1	B1
SAMN06220116	GCF_002015615.1	562	latest	Contig	Full	2017-03-03	ASM201561v1	Escherichiacoli	UMDKSU-2014-5-888D	2014	USA	North_america	animal	O103	stx1A	stx1B			eae	1	B1
SAMN06220117	GCF_002016155.1	562	latest	Contig	Full	2017-03-03	ASM201615v1	Escherichiacoli	UMDKSU-2014-5-863D	2014	USA	North_america	animal	O103	stx1A	stx1B			eae	1	B1
SAMN06220118	GCF_002016135.1	562	latest	Contig	Full	2017-03-03	ASM201613v1	Escherichiacoli	UMDKSU-2014-5-841G	2014	USA	North_america	animal	O103	stx1A	stx1B			eae	1	B1
SAMN06220119	GCF_002016075.1	562	latest	Contig	Full	2017-03-03	ASM201607v1	Escherichiacoli	UMDKSU-2014-5-655A	2014	USA	North_america	animal	O103	stx1A	stx1B			eae	1	B1
SAMN06220120	GCF_002015545.1	562	latest	Contig	Full	2017-03-03	ASM201554v1	Escherichiacoli	UMDKSU-2014-5-650B	2014	USA	North_america	animal	O103	stx1A	stx1B			eae	1	B1
SAMN06220121	GCF_002016085.1	562	latest	Contig	Full	2017-03-03	ASM201608v1	Escherichiacoli	UMDKSU-2014-5-614A	2014	USA	North_america	animal	O103	stx1A	stx1B			eae	1	B1
SAMN06220122	GCF_002016065.1	562	latest	Contig	Full	2017-03-03	ASM201606v1	Escherichiacoli	UMDKSU-2014-5-611A	2014	USA	North_america	animal	O103	stx1A	stx1B			eae	1	B1
SAMN06220123	GCF_002016055.1	562	latest	Contig	Full	2017-03-03	ASM201605v1	Escherichiacoli	UMDKSU-2014-5-610A	2014	USA	North_america	animal	O103	stx1A	stx1B			eae	1	B1
SAMN06220124	GCF_002016015.1	562	latest	Contig	Full	2017-03-03	ASM201601v1	Escherichiacoli	UMDKSU-2014-5-548J	2014	USA	North_america	animal	O103	stx1A	stx1B			eae	1	B1
SAMN06220125	GCF_002016025.1	562	latest	Contig	Full	2017-03-03	ASM201602v1	Escherichiacoli	UMDKSU-2014-5-370H	2014	USA	North_america	animal	O103	stx1A	stx1B			eae	1	B1
SAMN06220126	GCF_002015965.1	562	latest	Contig	Full	2017-03-03	ASM201596v1	Escherichiacoli	UMDKSU-2014-5-332A	2014	USA	North_america	animal	O103	stx1A	stx1B			eae	1	B1
SAMN06220127	GCF_002015945.1	562	latest	Contig	Full	2017-03-03	ASM201594v1	Escherichiacoli	UMDKSU-2014-5-330A	2014	USA	North_america	animal	O103	stx1A	stx1B			eae	1	B1
SAMN06220128	GCF_002015535.1	562	latest	Contig	Full	2017-03-03	ASM201553v1	Escherichiacoli	UMDKSU-2014-5-288B	2014	USA	North_america	animal	O103	stx1A	stx1B			eae	1	B1
SAMN06220131	GCF_002015935.1	562	latest	Contig	Full	2017-03-03	ASM201593v1	Escherichiacoli	UMDKSU-2014-5-140E	2014	USA	North_america	animal	O103	stx1A	stx1B			eae	1	B1
SAMN06220132	GCF_002015975.1	562	latest	Contig	Full	2017-03-03	ASM201597v1	Escherichiacoli	UMDKSU-2014-5-139D	2014	USA	North_america	animal	O103	stx1A	stx1B			eae	1	B1
SAMN06220133	GCF_002015895.1	562	latest	Contig	Full	2017-03-03	ASM201589v1	Escherichiacoli	UMDKSU-2014-5-138A	2014	USA	North_america	animal	O103	stx1A	stx1B			eae	1	B1
SAMN06220134	GCF_002015885.1	562	latest	Contig	Full	2017-03-03	ASM201588v1	Escherichiacoli	UMDKSU-2014-5-94C	2014	USA	North_america	animal	O103	stx1A	stx1B			eae	1	B1
SAMN06220135	GCF_002015875.1	562	latest	Contig	Full	2017-03-03	ASM201587v1	Escherichiacoli	UMDKSU-2014-5-89A	2014	USA	North_america	animal	O103	stx1A	stx1B			eae	1	B1
SAMN06236581	GCF_001982555.1	562	latest	Contig	Full	2017-02-01	ASM198255v1	Escherichiacoli	ICBEC13AM	2016	Brazil	South_america	environmental	O54						0	A
SAMN06250205	GCF_002951855.1	562	latest	Complete Genome	Full	2018-02-06	ASM295185v1	Escherichiacoli	FHI_NMBU_03	2012	Norway	Europe	human	Unknown					eae	0	B2
SAMN06344340	GCF_002109445.1	562	latest	Scaffold	Full	2017-04-25	ASM210944v1	Escherichiacoli	FAM21843	2005	Switzerland	Europe	food	O153/O178						0	A
SAMN06562590	GCF_002080595.1	562	latest	Contig	Full	2017-04-06	ASM208059v1	Escherichiacoli	5	1999	Sweden	Europe	human	O134, O46						0	B1
SAMN06562592	GCF_002080635.1	562	latest	Scaffold	Full	2017-04-06	ASM208063v1	Escherichiacoli	12	1999	Sweden	Europe	human	O15						0	D
SAMN06562598	GCF_002080555.1	562	latest	Scaffold	Full	2017-04-06	ASM208055v1	Escherichiacoli	2	1999	Sweden	Europe	human	O46						0	B1
SAMN06641779	GCF_003146525.1	562	latest	Scaffold	Full	2018-05-21	ASM314652v1	Escherichiacoli	Aut2013_WWKa_ALT_30	2013	Germany	Europe	environmental	O27						0	E
SAMN06641785	GCF_003146345.1	562	latest	Scaffold	Full	2018-05-21	ASM314634v1	Escherichiacoli	Aut2013_WWKa_NEU_28	2013	Germany	Europe	environmental	OX21_UNVERIFIED						0	A
SAMN06641796	GCF_003146415.1	562	latest	Scaffold	Full	2018-05-21	ASM314641v1	Escherichiacoli	Aut2013_WWKa_OUT_3	2013	Germany	Europe	environmental	O138						0	E
SAMN06641797	GCF_003146255.1	562	latest	Scaffold	Full	2018-05-21	ASM314625v1	Escherichiacoli	Spr2012_WWKa_ALT_35	2012	Germany	Europe	environmental	O166						0	A
SAMN06641811	GCF_003145945.1	562	latest	Scaffold	Full	2018-05-21	ASM314594v1	Escherichiacoli	Spr2013_WWKa_ALT_27	2013	Germany	Europe	environmental	O148						0	A
SAMN06641822	GCF_003145795.1	562	latest	Scaffold	Full	2018-05-21	ASM314579v1	Escherichiacoli	Spr2013_WWKa_OUT_15	2013	Germany	Europe	environmental	O126						0	B1
SAMN06641862	GCF_003145295.1	562	latest	Scaffold	Full	2018-05-21	ASM314529v1	Escherichiacoli	Sum2013_WWKa_OUT_39	2013	Germany	Europe	environmental	O37						0	B1
SAMN06641876	GCF_003144965.1	562	latest	Scaffold	Full	2018-05-21	ASM314496v1	Escherichiacoli	Win2012_WWKa_OUT_2	2013	Germany	Europe	environmental	O110						0	B1
SAMN06670993	GCF_002142445.1	562	latest	Contig	Full	2017-05-16	ASM214244v1	Escherichiacoli	ARS-CC9624	2015	USA	North_america	animal	O114						0	G
SAMN06670995	GCF_002142435.1	562	latest	Contig	Full	2017-05-16	ASM214243v1	Escherichiacoli	ARS-CC9640	2015	USA	North_america	animal	O119						0	G
SAMN06670997	GCF_002142355.1	562	latest	Contig	Full	2017-05-16	ASM214235v1	Escherichiacoli	ARS-CC9622	2015	USA	North_america	animal	O161						0	G
SAMN07198924	GCF_002284685.1	562	latest	Contig	Full	2017-09-01	ASM228468v1	Escherichiacoli	141	2013	Nigeria	Africa	animal	O25						0	B2
SAMN07431097	GCF_002268245.1	562	latest	Contig	Full	2017-08-23	ASM226824v1	Escherichiacoli	EC-117-6-4	Missing	Sweden	Europe	human	O4						0	E
SAMN07500139	GCF_009761115.1	562	latest	Contig	Full	2019-12-17	FMVZ-USP APEC T-17	Escherichiacoli	APECT-17	2010	Brazil	South_america	animal	O6						0	B2
SAMN07503733	GCF_002302335.1	562	latest	Complete Genome	Full	2017-09-14	ASM230233v1	Escherichiacoli	ETEC-2264	2006	Bangladesh	Asia	human	O114						0	B1
SAMN07503734	GCF_002302315.1	562	latest	Complete Genome	Full	2017-09-14	ASM230231v1	Escherichiacoli	ETEC-2265	2006	Bangladesh	Asia	human	O115						0	B1
SAMN07503735	GCF_002507945.1	562	latest	Scaffold	Full	2017-10-10	ASM250794v1	Escherichiacoli	ETEC-2266	2006	Bangladesh	Asia	human	O162						0	A
SAMN07503736	GCF_002507985.1	562	latest	Scaffold	Full	2017-10-10	ASM250798v1	Escherichiacoli	ETEC-2267	2006	Bangladesh	Asia	human	Unknown						0	A
SAMN07503738	GCF_002507975.1	562	latest	Scaffold	Full	2017-10-10	ASM250797v1	Escherichiacoli	ETEC-2269	2006	Bangladesh	Asia	human	O56						0	B1
SAMN07556476	GCF_003304035.1	562	latest	Scaffold	Full	2018-07-09	ASM330403v1	Escherichiacoli	A412	2016	China	Asia	human	O109						0	B1
SAMN07556479	GCF_003305005.1	562	latest	Scaffold	Full	2018-07-09	ASM330500v1	Escherichiacoli	B146	2016	China	Asia	human	O10						0	B1
SAMN07556491	GCF_003304815.1	562	latest	Scaffold	Full	2018-07-09	ASM330481v1	Escherichiacoli	A85	2016	China	Asia	human	O43						0	B1
SAMN07556492	GCF_003304915.1	562	latest	Scaffold	Full	2018-07-09	ASM330491v1	Escherichiacoli	1293	2016	China	Asia	human	O156						0	B1
SAMN07556494	GCF_003304905.1	562	latest	Scaffold	Full	2018-07-09	ASM330490v1	Escherichiacoli	A209	2016	China	Asia	human	O177						0	B1
SAMN07556504	GCF_003303655.1	562	latest	Scaffold	Full	2018-07-09	ASM330365v1	Escherichiacoli	A161	2016	China	Asia	human	O152						0	B1
SAMN07556531	GCF_003303065.1	562	latest	Contig	Full	2018-07-09	ASM330306v1	Escherichiacoli	A6	2016	China	Asia	human	O17/O77, O73						0	A
SAMN07556542	GCF_003302825.1	562	latest	Scaffold	Full	2018-07-09	ASM330282v1	Escherichiacoli	B132	2016	China	Asia	human	Unknown						0	A
SAMN07556553	GCF_003302635.1	562	latest	Contig	Full	2018-07-09	ASM330263v1	Escherichiacoli	A61	2016	China	Asia	human	O117						0	A
SAMN07556582	GCF_003304335.1	562	latest	Scaffold	Full	2018-07-09	ASM330433v1	Escherichia coli	A130	2016	China	Asia	human	O117					eae	0	A
SAMN07556583	GCF_003302125.1	562	latest	Scaffold	Full	2018-07-09	ASM330212v1	Escherichiacoli	A26	2016	China	Asia	human	O168						0	A
SAMN07556591	GCF_003304225.1	562	latest	Scaffold	Full	2018-07-09	ASM330422v1	Escherichiacoli	A78	2016	China	Asia	human	O105						0	B1
SAMN07556603	GCF_003301685.1	562	latest	Scaffold	Full	2018-07-09	ASM330168v1	Escherichiacoli	A280	2016	China	Asia	human	O69						0	A
SAMN07556627	GCF_003293225.1	562	latest	Scaffold	Full	2018-07-09	ASM329322v1	Escherichiacoli	A240	2016	China	Asia	human	O13/O135, O13						0	A
SAMN07556635	GCF_003293145.1	562	latest	Scaffold	Full	2018-07-09	ASM329314v1	Escherichiacoli	A307	2016	China	Asia	human	O115						0	A
SAMN07556636	GCF_003293445.1	562	latest	Scaffold	Full	2018-07-09	ASM329344v1	Escherichiacoli	A190	2016	China	Asia	human	O35						0	A
SAMN07556641	GCF_003292995.1	562	latest	Scaffold	Full	2018-07-09	ASM329299v1	Escherichiacoli	A109	2016	China	Asia	human	O38						0	A
SAMN07556645	GCF_003292975.1	562	latest	Scaffold	Full	2018-07-09	ASM329297v1	Escherichia coli	A30	2016	China	Asia	human	O180					eae	0	A
SAMN07556647	GCF_003292935.1	562	latest	Scaffold	Full	2018-07-09	ASM329293v1	Escherichiacoli	3180	2016	China	Asia	human	O134						0	A
SAMN07556661	GCF_003292735.1	562	latest	Contig	Full	2018-07-09	ASM329273v1	Escherichiacoli	A23	2016	China	Asia	human	O130						0	A
SAMN07556663	GCF_003292635.1	562	latest	Scaffold	Full	2018-07-09	ASM329263v1	Escherichiacoli	1285	2016	China	Asia	human	O169/O183, O169						0	A
SAMN07556669	GCF_003292595.1	562	latest	Scaffold	Full	2018-07-09	ASM329259v1	Escherichiacoli	A200	2016	China	Asia	human	O70						0	A
SAMN07556683	GCF_003292315.1	562	latest	Scaffold	Full	2018-07-09	ASM329231v1	Escherichiacoli	B54	2016	China	Asia	human	O83						0	F
SAMN07572367	GCF_002909125.1	562	latest	Contig	Full	2018-01-26	ASM290912v1	Escherichiacoli	47	2014	Ecuador	South_america	human	O71					eae	0	B1
SAMN07586093	GCF_002917415.1	562	latest	Contig	Full	2018-02-05	ASM291741v1	Escherichia coli	58	2014	Ecuador	South_america	animal	O136					eae	0	A
SAMN07594059	GCF_002917395.1	562	latest	Contig	Full	2018-02-05	ASM291739v1	Escherichiacoli	132	2014	Ecuador	South_america	animal	Unknown						0	U
SAMN07594060	GCF_002917355.1	562	latest	Contig	Full	2018-02-05	ASM291735v1	Escherichiacoli	19	2014	Ecuador	South_america	animal	O84						0	B1
SAMN07594118	GCF_002917535.1	562	latest	Contig	Full	2018-02-05	ASM291753v1	Escherichiacoli	200	2014	Ecuador	South_america	human	O19						0	A
SAMN07594124	GCF_002917315.1	562	latest	Contig	Full	2018-02-05	ASM291731v1	Escherichiacoli	202	2014	Ecuador	South_america	human	O89						0	B1
SAMN07594128	GCF_002917255.1	562	latest	Contig	Full	2018-02-05	ASM291725v1	Escherichiacoli	212	2014	Ecuador	South_america	animal	O17/O77, O17/O44						0	B1
SAMN07598862	GCF_002917635.1	562	latest	Contig	Full	2018-02-05	ASM291763v1	Escherichiacoli	50	2014	Ecuador	South_america	animal	O136					eae	0	A
SAMN07598976	GCF_002917695.1	562	latest	Contig	Full	2018-02-05	ASM291769v1	Escherichiacoli	241	2014	Ecuador	South_america	human	O29						0	U
SAMN07624456	GCF_002530685.1	562	latest	Scaffold	Full	2017-10-12	ASM253068v1	Escherichiacoli	N51980	2013	USA	North_america	animal	O82						0	B1
SAMN07624459	GCF_002307635.1	562	latest	Contig	Full	2017-09-17	ASM230763v1	Escherichiacoli	N56738	2015	USA	North_america	animal	O131						0	B1
SAMN07679719	GCF_002379285.1	562	latest	Contig	Full	2017-09-27	ASM237928v1	Escherichia coli	RM7788	2008	USA	North_america	environmental	O113			stx2A	stx2B		0	B1
SAMN07679720	GCF_002379265.1	562	latest	Scaffold	Full	2017-09-27	ASM237926v1	Escherichia coli	RM7806	2008	USA	North_america	animal	O113			stx2A	stx2B		0	B1
SAMN07679723	GCF_002379315.1	562	latest	Contig	Full	2017-09-27	ASM237931v1	Escherichia coli	RM9245	2009	USA	North_america	animal	O113			stx2A	stx2B		0	B1
SAMN07679724	GCF_002379295.1	562	latest	Contig	Full	2017-09-27	ASM237929v1	Escherichia coli	RM9246	2009	USA	North_america	animal	O113			stx2A	stx2B		0	B1
SAMN07679725	GCF_002379205.1	562	latest	Contig	Full	2017-09-27	ASM237920v1	Escherichiacoli	RM10940	2010	USA	North_america	animal	O113			stx2A	stx2B		0	B1
SAMN07760933	GCF_003856575.1	562	latest	Complete Genome	Full	2018-12-03	ASM385657v1	Escherichiacoli	36926	2009	Sweden	Europe	human	O162, O89						0	A
SAMN07760941	GCF_003856675.1	562	latest	Complete Genome	Full	2018-12-03	ASM385667v1	Escherichiacoli	44234	2009	Sweden	Europe	human	O102						0	A
SAMN07947779	GCF_002761795.1	562	latest	Contig	Full	2017-11-08	ASM276179v1	Escherichiacoli	ECA1	2015	Peru	South_america	animal	O26	stx1A	stx1B			eae	1	B1
SAMN07947796	GCF_002761805.1	562	latest	Contig	Full	2017-11-08	ASM276180v1	Escherichiacoli	ECB1	2015	Peru	South_america	animal	O76					eae	0	A
SAMN07983272	GCF_003009935.1	562	latest	Contig	Full	2018-03-19	ASM300993v1	Escherichia coli	13h4	2013	China	Asia	animal	Unknown						0	A
SAMN07983300	GCF_003009255.1	562	latest	Scaffold	Full	2018-03-19	ASM300925v1	Escherichia coli	XF1-3f	2013	China	Asia	animal	O25						0	A
SAMN07983309	GCF_003009065.1	562	latest	Scaffold	Full	2018-03-19	ASM300906v1	Escherichiacoli	c83612	1975	China	Asia	animal	O48						0	B1
SAMN07983313	GCF_003008975.1	562	latest	Scaffold	Full	2018-03-19	ASM300897v1	Escherichia coli	sc13-121	2013	China	Asia	animal	O134, O46						0	B1
SAMN08095531	GCF_002810045.1	562	latest	Scaffold	Full	2017-12-05	ASM281004v1	Escherichiacoli	K56-12	2000	Portugal	Europe	human	O22						0	B2
SAMN08095533	GCF_002810025.1	562	latest	Scaffold	Full	2017-12-05	ASM281002v1	Escherichiacoli	K56-16	2000	Portugal	Europe	human	O6						0	B2
SAMN08095535	GCF_002810105.1	562	latest	Scaffold	Full	2017-12-05	ASM281010v1	Escherichiacoli	K56-44	2008	Greece	Europe	human	O4						0	B2
SAMN08095552	GCF_002810185.1	562	latest	Scaffold	Full	2017-12-05	ASM281018v1	Escherichiacoli	K56-68	2008	Sweden	Europe	human	O2, O50/O2						0	D
SAMN08095554	GCF_002810125.1	562	latest	Scaffold	Full	2017-12-05	ASM281012v1	Escherichiacoli	K56-75	2008	UnitedKingdom	Europe	human	O45						0	B2
SAMN08095557	GCF_002810135.1	562	latest	Scaffold	Full	2017-12-05	ASM281013v1	Escherichiacoli	K56-78	2008	UnitedKingdom	Europe	human	O171						0	G
SAMN08103371	GCF_002926975.1	562	latest	Contig	Full	2018-02-14	ASM292697v1	Escherichiacoli	F_30_1_R8	2012	Australia	Oceania	human	OgN3						0	F
SAMN08103377	GCF_002927655.1	562	latest	Scaffold	Full	2018-02-14	ASM292765v1	Escherichiacoli	F_GNB_2809	2012	Australia	Oceania	human	O1						0	F
SAMN08103389	GCF_002927735.1	562	latest	Scaffold	Full	2018-02-14	ASM292773v1	Escherichiacoli	F_GNB_2838	2012	Australia	Oceania	human	O86						0	F
SAMN08103392	GCF_002927715.1	562	latest	Scaffold	Full	2018-02-14	ASM292771v1	Escherichiacoli	F_QUC093	2012	Australia	Oceania	animal	O102						0	F
SAMN08117787	GCF_003243675.1	562	latest	Scaffold	Full	2018-06-18	ASM324367v1	Escherichiacoli	Lys53	2010	Ireland	Europe	Missing	O155						0	E
SAMN08148353	GCF_003292055.1	562	latest	Scaffold	Full	2018-07-09	ASM329205v1	Escherichiacoli	2685	2016	China	Asia	human	O84						0	E
SAMN08148355	GCF_003291315.1	562	latest	Scaffold	Full	2018-07-09	ASM329131v1	Escherichiacoli	GS52	2016	China	Asia	human	O175						0	B1
SAMN08148356	GCF_003291285.1	562	latest	Scaffold	Full	2018-07-09	ASM329128v1	Escherichiacoli	GZ11	2016	China	Asia	human	O142, O157						0	A
SAMN08148357	GCF_003291305.1	562	latest	Scaffold	Full	2018-07-09	ASM329130v1	Escherichiacoli	GZ13	2016	China	Asia	human	O63						0	A
SAMN08148360	GCF_003291995.1	562	latest	Scaffold	Full	2018-07-09	ASM329199v1	Escherichiacoli	GZ9	2016	China	Asia	human	O97						0	E
SAMN08148366	GCF_003291235.1	562	latest	Contig	Full	2018-07-09	ASM329123v1	Escherichia coli	3432	2016	China	Asia	human	OX21_UNVERIFIED					eae	0	A
SAMN08148383	GCF_003291015.1	562	latest	Scaffold	Full	2018-07-09	ASM329101v1	Escherichiacoli	JL39	2016	China	Asia	human	O37						0	A
SAMN08148386	GCF_003291745.1	562	latest	Scaffold	Full	2018-07-09	ASM329174v1	Escherichiacoli	1373	2016	China	Asia	human	O52						0	A
SAMN08148395	GCF_003291655.1	562	latest	Scaffold	Full	2018-07-09	ASM329165v1	Escherichiacoli	701	2016	China	Asia	human	O29						0	A
SAMN08148398	GCF_003290845.1	562	latest	Scaffold	Full	2018-07-09	ASM329084v1	Escherichiacoli	730	2016	China	Asia	human	O107						0	F
SAMN08148400	GCF_003291615.1	562	latest	Scaffold	Full	2018-07-09	ASM329161v1	Escherichia coli	3731	2016	China	Asia	human	O21	stx1A	stx1B				0	B1
SAMN08148402	GCF_003290785.1	562	latest	Scaffold	Full	2018-07-09	ASM329078v1	Escherichiacoli	799	2016	China	Asia	human	O136						0	A
SAMN08148406	GCF_003291535.1	562	latest	Contig	Full	2018-07-09	ASM329153v1	Escherichiacoli	3083	2016	China	Asia	human	O112ac						0	B1
SAMN08148417	GCF_003290605.1	562	latest	Scaffold	Full	2018-07-09	ASM329060v1	Escherichia coli	TJ2	2016	China	Asia	human	O71					eae	0	B1
SAMN08148424	GCF_003290515.1	562	latest	Scaffold	Full	2018-07-09	ASM329051v1	Escherichiacoli	808	2016	China	Asia	human	O39						0	A
SAMN08148425	GCF_003290535.1	562	latest	Scaffold	Full	2018-07-09	ASM329053v1	Escherichia coli	809	2016	China	Asia	human	Unknown					eae	0	A
SAMN08161107	GCF_003984445.1	562	latest	Contig	Full	2018-12-28	ASM398444v1	Escherichiacoli	100007	2007	Gambia	Africa	human	O128ab, O128ac						0	A
SAMN08161128	GCF_003984075.1	562	latest	Contig	Full	2018-12-28	ASM398407v1	Escherichiacoli	200431	2008	Mali	Africa	human	O114						0	A
SAMN08161149	GCF_003982675.1	562	latest	Contig	Full	2018-12-28	ASM398267v1	Escherichiacoli	310140	2012	Mozambique	Africa	human	O125ab						0	A
SAMN08161156	GCF_003982555.1	562	latest	Contig	Full	2018-12-28	ASM398255v1	Escherichiacoli	320277	2012	Mozambique	Africa	human	O51						0	A
SAMN08161158	GCF_003982535.1	562	latest	Contig	Full	2018-12-28	ASM398253v1	Escherichiacoli	320385	2012	Mozambique	Africa	human	O7						0	A
SAMN08161171	GCF_003982255.1	562	latest	Contig	Full	2018-12-28	ASM398225v1	Escherichiacoli	401629	2008	Kenya	Africa	human	O63						0	B1
SAMN08161186	GCF_003981235.1	562	latest	Contig	Full	2018-12-28	ASM398123v1	Escherichiacoli	410529	2012	Kenya	Africa	human	O71						0	A
SAMN08161235	GCF_003980375.1	562	latest	Contig	Full	2018-12-28	ASM398037v1	Escherichiacoli	721042	2012	Pakistan	Asia	human	O176						0	A
SAMN08161252	GCF_003984485.1	562	latest	Contig	Full	2018-12-28	ASM398448v1	Escherichiacoli	100724	2008	Gambia	Africa	human	O60						0	A
SAMN08161255	GCF_003983445.1	562	latest	Contig	Full	2018-12-28	ASM398344v1	Escherichiacoli	103522	2010	Gambia	Africa	human	O92						0	A
SAMN08161273	GCF_003984025.1	562	latest	Contig	Full	2018-12-28	ASM398402v1	Escherichiacoli	202974	2009	Mali	Africa	human	OgN3						0	B1
SAMN08161289	GCF_003982545.1	562	latest	Contig	Full	2018-12-28	ASM398254v1	Escherichiacoli	320321	2012	Mozambique	Africa	human	O115						0	B1
SAMN08161295	GCF_003983685.1	562	latest	Contig	Full	2018-12-28	ASM398368v1	Escherichiacoli	402216	2009	Kenya	Africa	human	O115						0	B1
SAMN08161299	GCF_003983655.1	562	latest	Contig	Full	2018-12-28	ASM398365v1	Escherichiacoli	403030	2010	Kenya	Africa	human	O148						0	A
SAMN08161344	GCF_003956245.1	562	latest	Complete Genome	Full	2018-12-19	ASM395624v1	Escherichiacoli	214-4	1974	Mexico	South_america	human	O167						0	A
SAMN08442434	GCF_002930255.1	562	latest	Contig	Full	2018-02-16	ASM293025v1	Escherichiacoli	V4	2017	China	Asia	animal	O118/O151, O151						0	A
SAMN08469957	GCF_002942645.1	562	latest	Contig	Full	2018-02-25	ASM294264v1	Escherichiacoli	JL_F20_1	2017	China	Asia	animal	O140						0	A
SAMN08469960	GCF_002942585.1	562	latest	Contig	Full	2018-02-25	ASM294258v1	Escherichiacoli	NX_F6_1	2017	China	Asia	animal	O71						0	A
SAMN08469962	GCF_002942545.1	562	latest	Contig	Full	2018-02-25	ASM294254v1	Escherichiacoli	QH_F1_1	2017	China	Asia	animal	O113						0	A
SAMN08469963	GCF_002942765.1	562	latest	Contig	Full	2018-02-25	ASM294276v1	Escherichiacoli	QH_F6_1	2017	China	Asia	animal	O89						0	B1
SAMN08469969	GCF_002942705.1	562	latest	Contig	Full	2018-02-25	ASM294270v1	Escherichiacoli	XJ_F9_2	2017	China	Asia	animal	O87						0	B1
SAMN08533368	GCF_002949295.1	562	latest	Contig	Full	2018-02-26	ASM294929v1	Escherichiacoli	CowEC636	2015	Canada	North_america	animal	O29						0	B1
SAMN08535026	GCF_003347195.1	562	latest	Contig	Full	2018-07-31	ASM334719v1	Escherichiacoli	194855	2016	Romania	Europe	human	O157			stx2A	stx2B	eae	1	E
SAMN08535029	GCF_003347255.1	562	latest	Contig	Full	2018-07-31	ASM334725v1	Escherichiacoli	197826	2016	Romania	Europe	human	O157			stx2A	stx2B	eae	1	E
SAMN08535031	GCF_003347215.1	562	latest	Contig	Full	2018-07-31	ASM334721v1	Escherichiacoli	199687	2016	Romania	Europe	human	O157			stx2A	stx2B	eae	1	E
SAMN08627227	GCF_003268735.1	562	latest	Contig	Full	2018-06-27	ASM326873v1	Escherichiacoli	E54	2014	Brazil	South_america	animal	O83						0	F
SAMN08630963	GCF_002993645.1	562	latest	Contig	Full	2018-03-11	ASM299364v1	Escherichiacoli	KG-7	2015	USA	North_america	animal	O84						0	B1
SAMN08706591	GCF_003999775.1	562	latest	Chromosome	Full	2019-01-08	ASM399977v1	Escherichiacoli	C4435	2010	Mexico	South_america	human	O25						0	B2
SAMN08731206	GCF_003027325.1	562	latest	Contig	Full	2018-03-31	ASM302732v1	Escherichiacoli	MRV-15/00236	2016	Germany	Europe	human	O157			stx2A	stx2B	eae	1	E
SAMN08731207	GCF_003027415.1	562	latest	Contig	Full	2018-03-31	ASM302741v1	Escherichiacoli	MRV-15/00250	2016	Austria	Europe	animal	O157			stx2A	stx2B	eae	1	E
SAMN08731208	GCF_003027285.1	562	latest	Contig	Full	2018-03-31	ASM302728v1	Escherichiacoli	MRV-15/00252	2016	Austria	Europe	animal	O157			stx2A	stx2B	eae	1	E
SAMN08731603	GCF_003027315.1	562	latest	Contig	Full	2018-03-31	ASM302731v1	Escherichiacoli	MRV-15/00253	2016	Austria	Europe	animal	Unknown			stx2A	stx2B	eae	1	E
SAMN08731604	GCF_003027395.1	562	latest	Contig	Full	2018-03-31	ASM302739v1	Escherichiacoli	MRV-15/00254	2016	Austria	Europe	animal	Unknown			stx2A	stx2B	eae	1	E
SAMN08731606	GCF_003027355.1	562	latest	Contig	Full	2018-03-31	ASM302735v1	Escherichiacoli	MRV-15/00255	2016	Austria	Europe	animal	O157			stx2A	stx2B	eae	1	E
SAMN08731613	GCF_003027255.1	562	latest	Contig	Full	2018-03-31	ASM302725v1	Escherichiacoli	MRV-15/00258	2016	Austria	Europe	animal	O157			stx2A	stx2B	eae	1	E
SAMN08731618	GCF_003027235.1	562	latest	Contig	Full	2018-03-31	ASM302723v1	Escherichiacoli	MRV-16/00378	2016	Austria	Europe	human	O157			stx2A	stx2B	eae	1	E
SAMN08731627	GCF_003027335.1	562	latest	Contig	Full	2018-03-31	ASM302733v1	Escherichiacoli	MRV-16/00457	2016	Austria	Europe	human	O157			stx2A	stx2B	eae	1	E
SAMN08731628	GCF_003027215.1	562	latest	Contig	Full	2018-03-31	ASM302721v1	Escherichiacoli	MRV-16/00466	2016	Austria	Europe	human	Unknown			stx2A	stx2B	eae	1	E
SAMN08731631	GCF_003027185.1	562	latest	Contig	Full	2018-03-31	ASM302718v1	Escherichiacoli	MRV-16/00472	2016	Austria	Europe	human	O157			stx2A	stx2B	eae	1	E
SAMN08731649	GCF_003027135.1	562	latest	Contig	Full	2018-03-31	ASM302713v1	Escherichiacoli	MRV-16/00492	2016	Austria	Europe	animal	O157			stx2A	stx2B	eae	1	E
SAMN08731652	GCF_003027145.1	562	latest	Contig	Full	2018-03-31	ASM302714v1	Escherichiacoli	MRV-16/00493	2016	Austria	Europe	animal	O157			stx2A	stx2B	eae	1	E
SAMN08731662	GCF_003027175.1	562	latest	Contig	Full	2018-03-31	ASM302717v1	Escherichiacoli	MRV-16/00605	2016	Austria	Europe	human	O157			stx2A	stx2B	eae	1	E
SAMN08773017	GCF_005222365.1	562	latest	Complete Genome	Full	2019-05-07	ASM522236v1	Escherichiacoli	105	2003	Missing	Missing	animal	O157	stx1A	stx1B	stx2A	stx2B	eae	1	E
SAMN08773018	GCF_005222345.1	562	latest	Complete Genome	Full	2019-05-07	ASM522234v1	Escherichiacoli	106	2003	Missing	Missing	animal	O157	stx1A	stx1B	stx2A	stx2B	eae	1	E
SAMN08773039	GCF_005221725.1	562	latest	Complete Genome	Full	2019-05-07	ASM522172v1	Escherichiacoli	132	2006	Missing	Missing	animal	O157			stx2A	stx2B	eae	1	E
SAMN08773050	GCF_005221885.1	562	latest	Complete Genome	Full	2019-05-07	ASM522188v1	Escherichiacoli	143	2009	Missing	Missing	animal	O157	stx1A	stx1B	stx2A	stx2B	eae	1	E
SAMN08773051	GCF_005221585.1	562	latest	Complete Genome	Full	2019-05-07	ASM522158v1	Escherichiacoli	144	2011	Missing	Missing	animal	O157	stx1A	stx1B			eae	1	E
SAMN08773054	GCF_005221565.1	562	latest	Complete Genome	Full	2019-05-07	ASM522156v1	Escherichiacoli	149	2011	Missing	Missing	animal	O157			stx2A	stx2B	eae	1	E
SAMN08773533	GCF_003028135.1	562	latest	Contig	Full	2018-04-01	ASM302813v1	Escherichiacoli	364059-17	2017	Switzerland	Europe	Missing	Unknown			stx2A	stx2B	eae	1	A
SAMN08773534	GCF_003028275.1	562	latest	Contig	Full	2018-04-01	ASM302827v1	Escherichiacoli	364060-17	2017	Switzerland	Europe	Missing	O80			stx2A	stx2B	eae	1	A
SAMN08773535	GCF_003028045.1	562	latest	Contig	Full	2018-04-01	ASM302804v1	Escherichiacoli	364061-17	2017	Switzerland	Europe	Missing	O80			stx2A	stx2B	eae	1	A
SAMN08773536	GCF_003028145.1	562	latest	Contig	Full	2018-04-01	ASM302814v1	Escherichiacoli	364062-17	2017	Switzerland	Europe	Missing	Unknown			stx2A	stx2B	eae	1	A
SAMN08773537	GCF_003027995.1	562	latest	Scaffold	Full	2018-04-01	ASM302799v1	Escherichiacoli	364063-17	2017	Switzerland	Europe	Missing	Unknown			stx2A	stx2B	eae	1	A
SAMN08773538	GCF_003028245.1	562	latest	Contig	Full	2018-04-01	ASM302824v1	Escherichiacoli	364064-17	2017	Switzerland	Europe	Missing	Unknown			stx2A	stx2B	eae	1	A
SAMN08773540	GCF_003028115.1	562	latest	Scaffold	Full	2018-04-01	ASM302811v1	Escherichiacoli	364067-17	2017	Switzerland	Europe	Missing	O80			stx2A	stx2B	eae	1	A
SAMN08773541	GCF_003027955.1	562	latest	Contig	Full	2018-04-01	ASM302795v1	Escherichiacoli	364068-17	2017	Switzerland	Europe	Missing	Unknown			stx2A	stx2B	eae	1	A
SAMN08773542	GCF_003028095.1	562	latest	Contig	Full	2018-04-01	ASM302809v1	Escherichiacoli	364069-17	2017	Switzerland	Europe	Missing	Unknown			stx2A	stx2B	eae	1	A
SAMN08773543	GCF_003028195.1	562	latest	Scaffold	Full	2018-04-01	ASM302819v1	Escherichiacoli	364070-17	2017	Switzerland	Europe	Missing	O80			stx2A	stx2B	eae	1	A
SAMN08773544	GCF_003027915.1	562	latest	Contig	Full	2018-04-01	ASM302791v1	Escherichiacoli	364073-17	2017	Switzerland	Europe	Missing	O80			stx2A	stx2B	eae	1	E
SAMN08773545	GCF_003028075.1	562	latest	Contig	Full	2018-04-01	ASM302807v1	Escherichiacoli	364075-17	2017	Switzerland	Europe	Missing	O80			stx2A	stx2B	eae	1	A
SAMN08773546	GCF_003028035.1	562	latest	Contig	Full	2018-04-01	ASM302803v1	Escherichiacoli	364077-17	2017	Switzerland	Europe	Missing	O80			stx2A	stx2B	eae	1	A
SAMN08773547	GCF_003027965.1	562	latest	Contig	Full	2018-04-01	ASM302796v1	Escherichiacoli	364082-17	2017	Switzerland	Europe	Missing	Unknown			stx2A	stx2B	eae	1	A
SAMN08773548	GCF_003028205.1	562	latest	Scaffold	Full	2018-04-01	ASM302820v1	Escherichiacoli	364071-17	2017	Switzerland	Europe	Missing	Unknown			stx2A	stx2B	eae	1	A
SAMN08773549	GCF_003028175.1	562	latest	Scaffold	Full	2018-04-01	ASM302817v1	Escherichiacoli	364072-17	2017	Switzerland	Europe	Missing	O80			stx2A	stx2B	eae	1	A
SAMN08773550	GCF_003028015.1	562	latest	Scaffold	Full	2018-04-01	ASM302801v1	Escherichiacoli	364079-17	2017	Switzerland	Europe	Missing	Unknown			stx2A	stx2B	eae	1	A
SAMN08823368	GCF_003048005.1	562	latest	Contig	Full	2018-04-10	ASM304800v1	Escherichiacoli	KG-18	2015	USA	North_america	animal	O10						0	A
SAMN08823409	GCF_003048015.1	562	latest	Contig	Full	2018-04-10	ASM304801v1	Escherichiacoli	KG-21	2015	USA	North_america	animal	O18ac, O18						0	A
SAMN08823419	GCF_003048145.1	562	latest	Contig	Full	2018-04-10	ASM304814v1	Escherichiacoli	KG-22	2015	USA	North_america	animal	O4						0	B1
SAMN08823434	GCF_003048105.1	562	latest	Contig	Full	2018-04-10	ASM304810v1	Escherichia coli	KG-23	2015	USA	North_america	animal	Unknown						0	B1
SAMN08949645	GCF_003327865.1	562	latest	Contig	Full	2018-07-19	ASM332786v1	Escherichiacoli	E393	2014	China	Asia	animal	O176						0	A
SAMN08949649	GCF_003328145.1	562	latest	Contig	Full	2018-07-19	ASM332814v1	Escherichiacoli	E497	2013	China	Asia	animal	O170						0	B1
SAMN08949651	GCF_003328195.1	562	latest	Contig	Full	2018-07-19	ASM332819v1	Escherichiacoli	E533	2014	China	Asia	animal	O61						0	A
SAMN08949653	GCF_003328015.1	562	latest	Contig	Full	2018-07-19	ASM332801v1	Escherichiacoli	E543	2013	China	Asia	animal	O79						0	A
SAMN09097253	GCF_003255705.1	562	latest	Contig	Full	2018-06-19	ASM325570v1	Escherichiacoli	304-ECS08	2008	CzechRepublic	Europe	human	O26	stx1A	stx1B			eae	1	B1
SAMN09097254	GCF_003255655.1	562	latest	Contig	Full	2018-06-19	ASM325565v1	Escherichiacoli	18-ECS06	2006	CzechRepublic	Europe	human	O26			stx2A	stx2B	eae	1	B1
SAMN09097255	GCF_003255465.1	562	latest	Contig	Full	2018-06-19	ASM325546v1	Escherichiacoli	12-459	2012	CzechRepublic	Europe	human	O26			stx2A	stx2B	eae	1	B1
SAMN09097256	GCF_003255275.1	562	latest	Contig	Full	2018-06-19	ASM325527v1	Escherichiacoli	14-428	2014	CzechRepublic	Europe	human	O26			stx2A	stx2B	eae	1	B1
SAMN09097257	GCF_003255265.1	562	latest	Contig	Full	2018-06-19	ASM325526v1	Escherichiacoli	55-ECS07	2007	CzechRepublic	Europe	human	O26			stx2A	stx2B	eae	1	B1
SAMN09097258	GCF_003255645.1	562	latest	Contig	Full	2018-06-19	ASM325564v1	Escherichiacoli	12-353	2012	CzechRepublic	Europe	human	O26			stx2A	stx2B	eae	1	B1
SAMN09097259	GCF_003255635.1	562	latest	Contig	Full	2018-06-19	ASM325563v1	Escherichiacoli	15-496	2015	CzechRepublic	Europe	human	O26	stx1A	stx1B			eae	1	B1
SAMN09097260	GCF_003255425.1	562	latest	Contig	Full	2018-06-19	ASM325542v1	Escherichiacoli	09-087	2009	CzechRepublic	Europe	human	O26			stx2A	stx2B	eae	1	B1
SAMN09097261	GCF_003255255.1	562	latest	Contig	Full	2018-06-19	ASM325525v1	Escherichiacoli	09-185	2009	CzechRepublic	Europe	human	O26			stx2A	stx2B	eae	1	B1
SAMN09097262	GCF_003255415.1	562	latest	Contig	Full	2018-06-19	ASM325541v1	Escherichiacoli	10-085	2010	CzechRepublic	Europe	human	O26			stx2A	stx2B	eae	1	B1
SAMN09097263	GCF_003255405.1	562	latest	Contig	Full	2018-06-19	ASM325540v1	Escherichiacoli	ED_674-08	2008	Italy	Europe	human	Unknown			stx2A	stx2B	eae	1	B1
SAMN09097264	GCF_003255625.1	562	latest	Contig	Full	2018-06-19	ASM325562v1	Escherichiacoli	04-05903	2004	Germany	Europe	human	O26			stx2A	stx2B	eae	1	B1
SAMN09097265	GCF_003255245.1	562	latest	Contig	Full	2018-06-19	ASM325524v1	Escherichiacoli	05-06154	2005	Germany	Europe	human	O26			stx2A	stx2B	eae	1	B1
SAMN09097266	GCF_003255195.1	562	latest	Contig	Full	2018-06-19	ASM325519v1	Escherichiacoli	06-04484	2006	Germany	Europe	human	O26			stx2A	stx2B	eae	1	B1
SAMN09097267	GCF_003255355.1	562	latest	Contig	Full	2018-06-19	ASM325535v1	Escherichiacoli	07-03205	2007	Germany	Europe	human	O26			stx2A	stx2B	eae	1	B1
SAMN09097268	GCF_003255335.1	562	latest	Contig	Full	2018-06-19	ASM325533v1	Escherichiacoli	09-02030	2009	Germany	Europe	human	Unknown			stx2A	stx2B	eae	1	B1
SAMN09097269	GCF_003255165.1	562	latest	Contig	Full	2018-06-19	ASM325516v1	Escherichiacoli	13-006	2013	CzechRepublic	Europe	human	O26			stx2A	stx2B	eae	1	B1
SAMN09097270	GCF_003255185.1	562	latest	Contig	Full	2018-06-19	ASM325518v1	Escherichiacoli	13-194	2013	CzechRepublic	Europe	human	O26			stx2A	stx2B	eae	1	B1
SAMN09097271	GCF_003255575.1	562	latest	Contig	Full	2018-06-19	ASM325557v1	Escherichiacoli	13-302	2013	CzechRepublic	Europe	human	O26			stx2A	stx2B	eae	1	B1
SAMN09097272	GCF_003255175.1	562	latest	Contig	Full	2018-06-19	ASM325517v1	Escherichiacoli	14-113	2014	CzechRepublic	Europe	human	O26			stx2A	stx2B	eae	1	B1
SAMN09097273	GCF_003255565.1	562	latest	Contig	Full	2018-06-19	ASM325556v1	Escherichiacoli	14-391	2014	CzechRepublic	Europe	human	O26			stx2A	stx2B	eae	1	B1
SAMN09097274	GCF_003255555.1	562	latest	Contig	Full	2018-06-19	ASM325555v1	Escherichiacoli	16-533	2016	CzechRepublic	Europe	human	O26			stx2A	stx2B	eae	1	B1
SAMN09097275	GCF_003255105.1	562	latest	Contig	Full	2018-06-19	ASM325510v1	Escherichiacoli	5244-00-1	2000	Germany	Europe	human	O26			stx2A	stx2B	eae	1	B1
SAMN09097276	GCF_003255095.1	562	latest	Contig	Full	2018-06-19	ASM325509v1	Escherichiacoli	E-06-278	2006	Germany	Europe	human	O26			stx2A	stx2B	eae	1	B1
SAMN09097277	GCF_003255345.1	562	latest	Contig	Full	2018-06-19	ASM325534v1	Escherichiacoli	E-08-233	2008	Germany	Europe	human	O26			stx2A	stx2B	eae	1	B1
SAMN09097278	GCF_003255545.1	562	latest	Contig	Full	2018-06-19	ASM325554v1	Escherichiacoli	E-08-324	2008	Germany	Europe	human	O26			stx2A	stx2B	eae	1	B1
SAMN09097279	GCF_003255505.1	562	latest	Contig	Full	2018-06-19	ASM325550v1	Escherichiacoli	E-10-68	2010	Germany	Europe	human	O26			stx2A	stx2B	eae	1	B1
SAMN09097280	GCF_003255085.1	562	latest	Contig	Full	2018-06-19	ASM325508v1	Escherichiacoli	ED_676-08	2008	Italy	Europe	human	Unknown			stx2A	stx2B	eae	1	B1
SAMN09097281	GCF_003255495.1	562	latest	Contig	Full	2018-06-19	ASM325549v1	Escherichiacoli	ED_733-10	2010	Italy	Europe	human	O26			stx2A	stx2B	eae	1	B1
SAMN09097282	GCF_003255115.1	562	latest	Contig	Full	2018-06-19	ASM325511v1	Escherichiacoli	EH_171-09	2009	Austria	Europe	human	O26			stx2A	stx2B	eae	1	B1
SAMN09097283	GCF_003255475.1	562	latest	Contig	Full	2018-06-19	ASM325547v1	Escherichiacoli	EH_632-08	2008	Austria	Europe	human	O26			stx2A	stx2B	eae	1	B1
SAMN09097284	GCF_003255325.1	562	latest	Contig	Full	2018-06-19	ASM325532v1	Escherichiacoli	LB238672	2012	Germany	Europe	human	O26			stx2A	stx2B	eae	1	B1
SAMN09399351	GCF_003389015.1	562	latest	Contig	Full	2018-08-14	ASM338901v1	Escherichiacoli	LMR3078	2012	France	Europe	human	O81						0	A
SAMN09399359	GCF_003388275.1	562	latest	Contig	Full	2018-08-14	ASM338827v1	Escherichiacoli	LMR3134	2009	France	Europe	human	O78						0	C
SAMN09399360	GCF_003389095.1	562	latest	Contig	Full	2018-08-14	ASM338909v1	Escherichiacoli	LMR3173	2004	France	Europe	human	O8						0	A
SAMN09761789	GCF_003368495.2	562	latest	Scaffold	Full	2019-05-11	ASM336849v2	Escherichiacoli	RM10024	2009	USA	North_america	animal	O157			stx2A	stx2B	eae	1	E
SAMN09761790	GCF_003368525.2	562	latest	Scaffold	Full	2019-05-11	ASM336852v2	Escherichiacoli	RM10641	2009	USA	North_america	animal	O157			stx2A	stx2B	eae	1	E
SAMN09761796	GCF_003368435.2	562	latest	Scaffold	Full	2019-05-11	ASM336843v2	Escherichiacoli	RM10719	2009	USA	North_america	animal	O157			stx2A	stx2B	eae	1	E
SAMN09939829	GCF_009898525.1	562	latest	Scaffold	Full	2020-01-16	ASM989852v1	Escherichiacoli	E7	2014	China	Asia	animal	O163, OX21_UNVERIFIED						0	C
SAMN09939830	GCF_009903595.1	562	latest	Scaffold	Full	2020-01-17	ASM990359v1	Escherichia coli	E15	2014	China	Asia	animal	O139			stx2A	stx2B		0	D
SAMN09939834	GCF_009898535.1	562	latest	Scaffold	Full	2020-01-16	ASM989853v1	Escherichiacoli	E796	2014	China	Asia	animal	O85						0	G
SAMN09939914	GCF_009903585.1	562	latest	Scaffold	Full	2020-01-17	ASM990358v1	Escherichia coli	E825	2014	China	Asia	animal	O180			stx2A	stx2B		0	G
SAMN09939916	GCF_003591435.1	562	latest	Contig	Full	2018-09-24	ASM359143v1	Escherichiacoli	BT21	2014	CzechRepublic	Europe	animal	O176						0	A
SAMN09939921	GCF_003591355.1	562	latest	Contig	Full	2018-09-24	ASM359135v1	Escherichiacoli	GT31	2014	CzechRepublic	Europe	animal	O10					eae	0	A
SAMN09985619	GCF_003546265.1	562	latest	Contig	Full	2018-09-11	ASM354626v1	Escherichiacoli	HR119	2016	Egypt	Middle_East	human	O162, O9, O89						0	EC_control_fail
SAMN09985621	GCF_003546245.1	562	latest	Contig	Full	2018-09-11	ASM354624v1	Escherichiacoli	HR163	2016	Egypt	Middle_East	animal	O8						0	C
SAMN10031516	GCF_003605685.1	562	latest	Contig	Full	2018-10-02	ASM360568v1	Escherichiacoli	12-246M	2012	France	Europe	animal	O141ab, O141ab/O141ac			stx2A	stx2B		0	A
SAMN10031553	GCF_003605675.1	562	latest	Contig	Full	2018-10-02	ASM360567v1	Escherichiacoli	13-220M	2013	France	Europe	animal	O139			stx2A	stx2B		0	D
SAMN10060923	GCF_003651405.1	562	latest	Contig	Full	2018-10-15	ASM365140v1	Escherichiacoli	2012-1	1985	Brazil	South_america	human	O26					eae	0	B1
SAMN10060924	GCF_003651425.1	562	latest	Contig	Full	2018-10-15	ASM365142v1	Escherichia coli	2531-13	1989	Brazil	South_america	human	O162, O101					eae	0	B1
SAMN10060925	GCF_003651375.1	562	latest	Contig	Full	2018-10-15	ASM365137v1	Escherichiacoli	3522-6	1989	Brazil	South_america	human	O13/O135, O13					eae	0	A
SAMN10060926	GCF_003651355.1	562	latest	Contig	Full	2018-10-15	ASM365135v1	Escherichiacoli	3881-3	1989	Brazil	South_america	human	O63					eae	0	A
SAMN10060927	GCF_003651345.1	562	latest	Contig	Full	2018-10-15	ASM365134v1	Escherichiacoli	3991-1	1989	Brazil	South_america	human	O162, O101					eae	0	A
SAMN10060928	GCF_003651325.1	562	latest	Contig	Full	2018-10-15	ASM365132v1	Escherichiacoli	4581-2	1989	Brazil	South_america	human	O51					eae	0	A
SAMN10060929	GCF_003651285.1	562	latest	Contig	Full	2018-10-15	ASM365128v1	Escherichiacoli	4632-3	1989	Brazil	South_america	human	O103					eae	0	A
SAMN10060931	GCF_003651265.1	562	latest	Contig	Full	2018-10-15	ASM365126v1	Escherichiacoli	BA4095	2003/2004	Brazil	South_america	human	O123, O123/O186					eae	0	A
SAMN10187502	GCF_003686845.1	562	latest	Scaffold	Full	2018-10-24	ASM368684v1	Escherichiacoli	CMJX129b	2016	China	Asia	chicken	O121						0	E
SAMN10187505	GCF_003686835.1	562	latest	Contig	Full	2018-10-24	ASM368683v1	Escherichiacoli	CFQJ051	2017	China	Asia	animal	O114						0	A
SAMN10187512	GCF_003686425.1	562	latest	Contig	Full	2018-10-24	ASM368642v1	Escherichiacoli	CFTT094	2017	China	Asia	animal	O33						0	B1
SAMN10187514	GCF_003686445.1	562	latest	Contig	Full	2018-10-24	ASM368644v1	Escherichiacoli	CFRA109	2017	China	Asia	animal	O98						0	B1
SAMN10187517	GCF_003686355.1	562	latest	Contig	Full	2018-10-24	ASM368635v1	Escherichiacoli	CFFY127	2017	China	Asia	animal	O108						0	B1
SAMN10187524	GCF_003686745.1	562	latest	Contig	Full	2018-10-24	ASM368674v1	Escherichiacoli	CFFY144	2017	China	Asia	animal	O125ab						0	A
SAMN10219252	GCF_004301465.1	562	latest	Complete Genome	Full	2019-02-26	ASM430146v1	Escherichiacoli	L725	2017	China	Asia	human	O180						0	B1
SAMN10390742	GCF_003722035.1	562	latest	Contig	Full	2018-11-12	ASM372203v1	Escherichiacoli	C101	2018	Kenya	Africa	animal	O156			stx2A	stx2B	eae	1	B1
SAMN10390743	GCF_003722015.1	562	latest	Contig	Full	2018-11-12	ASM372201v1	Escherichia coli	C102	2018	Kenya	Africa	animal	O8			stx2A	stx2B		0	B1
SAMN10390744	GCF_003721975.1	562	latest	Contig	Full	2018-11-12	ASM372197v1	Escherichia coli	C119	2018	Kenya	Africa	animal	O43	stx1A	stx1B				0	B1
SAMN10390745	GCF_003721995.1	562	latest	Contig	Full	2018-11-12	ASM372199v1	Escherichiacoli	C12	2018	Kenya	Africa	animal	O156			stx2A	stx2B	eae	1	B1
SAMN10390746	GCF_003721935.1	562	latest	Contig	Full	2018-11-12	ASM372193v1	Escherichiacoli	C127	2018	Kenya	Africa	animal	Unknown	stx1A	stx1B	stx2A	stx2B		0	B1
SAMN10390747	GCF_003721955.1	562	latest	Contig	Full	2018-11-12	ASM372195v1	Escherichiacoli	C129	2018	Kenya	Africa	animal	O156			stx2A	stx2B	eae	1	B1
SAMN10390748	GCF_003721895.1	562	latest	Contig	Full	2018-11-12	ASM372189v1	Escherichia coli	C131	2018	Kenya	Africa	animal	Unknown	stx1A	stx1B				0	EC_control_fail
SAMN10390753	GCF_003721835.1	562	latest	Contig	Full	2018-11-12	ASM372183v1	Escherichia coli	C21	2018	Kenya	Africa	animal	O117	stx1A	stx1B				0	D
SAMN10390754	GCF_003721795.1	562	latest	Contig	Full	2018-11-12	ASM372179v1	Escherichiacoli	C22	2018	Kenya	Africa	animal	O150	stx1A	stx1B				0	D
SAMN10390756	GCF_003721735.1	562	latest	Contig	Full	2018-11-12	ASM372173v1	Escherichiacoli	C34	2018	Kenya	Africa	animal	O17/O77, O17/O44	stx1A	stx1B	stx2A	stx2B		0	D
SAMN10390758	GCF_003721715.1	562	latest	Contig	Full	2018-11-12	ASM372171v1	Escherichia coli	C56	2018	Kenya	Africa	animal	Unknown	stx1A	stx1B				0	EC_control_fail
SAMN10390760	GCF_003721685.1	562	latest	Contig	Full	2018-11-12	ASM372168v1	Escherichiacoli	C62	2018	Kenya	Africa	animal	O156			stx2A	stx2B	eae	1	B1
SAMN10390761	GCF_003721655.1	562	latest	Contig	Full	2018-11-12	ASM372165v1	Escherichiacoli	C85	2018	Kenya	Africa	animal	O156			stx2A	stx2B	eae	1	B1
SAMN10516527	GCF_009394275.1	562	latest	Scaffold	Full	2019-10-30	ASM939427v1	Escherichiacoli	B011ch	2015	China	Asia	animal	O131						0	A
SAMN10516529	GCF_009394225.1	562	latest	Scaffold	Full	2019-10-30	ASM939422v1	Escherichiacoli	B024ch	2015	China	Asia	animal	O65						0	A
SAMN10516548	GCF_009393895.1	562	latest	Scaffold	Full	2019-10-30	ASM939389v1	Escherichiacoli	G029f	2015	China	Asia	animal	O110						0	A
SAMN10516552	GCF_009394595.1	562	latest	Scaffold	Full	2019-10-30	ASM939459v1	Escherichiacoli	B031h	2015	China	Asia	human	O12						0	A
SAMN10516575	GCF_009393565.1	562	latest	Contig	Full	2019-10-30	ASM939356v1	Escherichiacoli	C017p	2015	China	Asia	animal	O171						0	A
SAMN10516594	GCF_009393225.1	562	latest	Scaffold	Full	2019-10-30	ASM939322v1	Escherichiacoli	G009p1	2015	China	Asia	animal	O133						0	A
SAMN10516606	GCF_009393065.1	562	latest	Scaffold	Full	2019-10-30	ASM939306v1	Escherichiacoli	J034p	2015	China	Asia	animal	O66						0	A
SAMN10574722	GCF_009650175.1	83334	latest	Complete Genome	Full	2019-11-12	ASM965017v1	EscherichiacoliO157:H7	ATCC43890	1987	USA	North_america	human	O157	stx1A	stx1B			eae	1	E
SAMN10620132	GCF_004566905.1	562	latest	Contig	Full	2019-07-10	ASM456690v1	Escherichiacoli	URMC_60	2018	USA	North_america	human	O7						0	D
SAMN10620154	GCF_004566565.1	562	latest	Contig	Full	2019-07-10	ASM456656v1	Escherichiacoli	URMC_83	2018	USA	North_america	human	O86						0	D
SAMN10620159	GCF_004566475.1	562	latest	Contig	Full	2019-04-02	ASM456647v1	Escherichiacoli	URMC_88	2018	USA	North_america	human	O153/O178						0	A
SAMN10625670	GCF_004567865.1	562	latest	Contig	Full	2019-04-02	ASM456786v1	Escherichiacoli	URMC_191	2018	USA	North_america	human	O16						0	D
SAMN10625671	GCF_004567855.1	562	latest	Contig	Full	2019-04-02	ASM456785v1	Escherichia coli	URMC_192	2018	USA	North_america	human	Unknown					eae	0	D
SAMN10698932	GCF_004100385.1	562	latest	Scaffold	Full	2019-01-21	ASM410038v1	Escherichiacoli	1525e_R12	2012	Paraguay	South_america	Missing	O114						0	A
SAMN10722942	GCF_004100535.1	562	latest	Scaffold	Full	2019-01-21	ASM410053v1	Escherichiacoli	27_CAASB	2010	USA	North_america	human	O123, O123/O186						0	B1
SAMN10722958	GCF_004100745.1	562	latest	Scaffold	Full	2019-01-21	ASM410074v1	Escherichiacoli	43_rectal	2013	USA	North_america	human	O32						0	A
SAMN10722963	GCF_004100615.1	562	latest	Scaffold	Full	2019-01-21	ASM410061v1	Escherichiacoli	49_rectal	2013	USA	North_america	human	O155						0	B1
SAMN10740149	GCF_009296365.1	562	latest	Contig	Full	2019-10-24	ASM929636v1	Escherichiacoli	02-07811	2002	Germany	Europe	human	O2, O50/O2			stx2A	stx2B		0	B2
SAMN10740160	GCF_009296375.1	562	latest	Contig	Full	2019-10-24	ASM929637v1	Escherichia coli	03-08411	2003	Germany	Europe	human	O2, O50/O2			stx2A	stx2B		0	B2
SAMN10740161	GCF_004564035.1	562	latest	Complete Genome	Full	2019-04-02	ASM456403v1	Escherichia coli	04-00955	2004	Germany	Europe	human	O2, O50/O2			stx2A	stx2B		0	B2
SAMN10740162	GCF_009296305.1	562	latest	Contig	Full	2019-10-24	ASM929630v1	Escherichia coli	05-00787	2005	Germany	Europe	human	O2, O50/O2			stx2A	stx2B		0	B2
SAMN10740163	GCF_009296295.1	562	latest	Contig	Full	2019-10-24	ASM929629v1	Escherichia coli	09-05501	2009	Germany	Europe	human	O2, O50/O2			stx2A	stx2B		0	A
SAMN10784802	GCF_008642415.1	562	latest	Complete Genome	Full	2019-09-23	ASM864241v1	Escherichiacoli	1500	2015	Norway	Europe	Missing	O48						0	A
SAMN10835650	GCF_010820825.1	83334	latest	Contig	Full	2020-02-20	ASM1082082v1	EscherichiacoliO157:H7	PNUSAE010136	2018	USA	North_america	human	O157				stx2B	eae	1	E
SAMN10835655	GCF_010820745.1	83334	latest	Contig	Full	2020-02-20	ASM1082074v1	EscherichiacoliO157:H7	PNUSAE011805	2018	USA	North_america	human	O157			stx2A	stx2B	eae	1	E
SAMN10926012	GCF_004282455.1	562	latest	Scaffold	Full	2019-02-20	ASM428245v1	Escherichiacoli	EC_90	2016	Pakistan	Asia	animal	O145						0	A
SAMN10926013	GCF_004283625.1	562	latest	Scaffold	Full	2019-02-20	ASM428362v1	Escherichiacoli	EC_32	2016	Pakistan	Asia	animal	O128ab, O128ac						0	A
SAMN10926028	GCF_004282685.1	562	latest	Scaffold	Full	2019-02-20	ASM428268v1	Escherichiacoli	EC_68	2016	Pakistan	Asia	animal	O149						0	E
SAMN10926036	GCF_004283675.1	562	latest	Contig	Full	2019-02-20	ASM428367v1	Escherichiacoli	EC_23	2016	Pakistan	Asia	animal	O150						0	B1
SAMN10926038	GCF_004283715.1	562	latest	Scaffold	Full	2019-02-20	ASM428371v1	Escherichiacoli	EC_47	2016	Pakistan	Asia	animal	O7						0	A
SAMN10926041	GCF_004282635.1	562	latest	Scaffold	Full	2019-02-20	ASM428263v1	Escherichiacoli	EC_75	2016	Pakistan	Asia	animal	O26						0	A
SAMN10926047	GCF_004282325.1	562	latest	Scaffold	Full	2019-02-20	ASM428232v1	Escherichiacoli	EC_72	2016	Pakistan	Asia	animal	O76						0	B1
SAMN10926051	GCF_004284145.1	562	latest	Contig	Full	2019-02-20	ASM428414v1	Escherichiacoli	EC_40	2016	Pakistan	Asia	animal	O143						0	G
SAMN10926061	GCF_004282595.1	562	latest	Scaffold	Full	2019-02-20	ASM428259v1	Escherichiacoli	EC_73	2016	Pakistan	Asia	animal	O24						0	D
SAMN10926062	GCF_004283935.1	562	latest	Scaffold	Full	2019-02-20	ASM428393v1	Escherichiacoli	EC_44	2016	Pakistan	Asia	animal	O48						0	B1
SAMN10926073	GCF_004283435.1	562	latest	Scaffold	Full	2019-02-20	ASM428343v1	Escherichiacoli	EC_61	2016	Pakistan	Asia	animal	O78						0	C
SAMN10926075	GCF_004284095.1	562	latest	Scaffold	Full	2019-02-20	ASM428409v1	Escherichiacoli	EC_28	2016	Pakistan	Asia	animal	O116						0	A
SAMN10926077	GCF_004283475.1	562	latest	Scaffold	Full	2019-02-20	ASM428347v1	Escherichiacoli	EC_56	2016	Pakistan	Asia	animal	O36						0	A
SAMN10926080	GCF_004284265.1	562	latest	Scaffold	Full	2019-02-20	ASM428426v1	Escherichiacoli	EC_39	2016	Pakistan	Asia	animal	O51						0	G
SAMN10926087	GCF_004284435.1	562	latest	Scaffold	Full	2019-02-20	ASM428443v1	Escherichiacoli	EC_35_B	2016	Pakistan	Asia	animal	O111						0	G
SAMN10926088	GCF_004282415.1	562	latest	Scaffold	Full	2019-02-20	ASM428241v1	Escherichiacoli	EC_76	2016	Pakistan	Asia	animal	O27						0	A
SAMN10926089	GCF_004282465.1	562	latest	Scaffold	Full	2019-02-20	ASM428246v1	Escherichiacoli	EC_81	2016	Pakistan	Asia	animal	O86						0	D
SAMN10961433	GCF_004353315.1	562	latest	Contig	Full	2019-03-15	ASM435331v1	Escherichiacoli	10129	1998	Malawi	Africa	human	O83						0	B2
SAMN10980035	GCF_004961025.1	562	latest	Scaffold	Full	2019-04-30	ASM496102v1	Escherichiacoli	Broilerparent61	2014	Denmark	Europe	Missing	O24						0	G
SAMN10980038	GCF_004960955.1	562	latest	Scaffold	Full	2019-04-30	ASM496095v1	Escherichiacoli	Broilerparent65	2014	Denmark	Europe	Missing	O82						0	G
SAMN10980040	GCF_004960925.1	562	latest	Scaffold	Full	2019-04-30	ASM496092v1	Escherichiacoli	Broilerparent67	2014	Denmark	Europe	Missing	O143						0	G
SAMN10980046	GCF_004960425.1	562	latest	Scaffold	Full	2019-04-30	ASM496042v1	Escherichiacoli	Broilerparent73	2014	Denmark	Europe	Missing	O120						0	G
SAMN10980060	GCF_004960325.1	562	latest	Scaffold	Full	2019-04-30	ASM496032v1	Escherichiacoli	Broilerparent88	2014	Denmark	Europe	Missing	O33						0	G
SAMN10980067	GCF_004960225.1	562	latest	Scaffold	Full	2019-04-30	ASM496022v1	Escherichiacoli	Broilerparent96	2014	Denmark	Europe	Missing	O114						0	G
SAMN10980089	GCF_004960025.1	562	latest	Scaffold	Full	2019-04-30	ASM496002v1	Escherichiacoli	Broilerparent118	2015	Denmark	Europe	Missing	O103						0	B1
SAMN11130249	GCF_006543055.1	562	latest	Contig	Full	2019-04-19	ASM654305v1	Escherichiacoli	BE05A-16	2016	Norway	Europe	environmental	O25						0	B2
SAMN11130346	GCF_004378085.1	562	latest	Contig	Full	2019-03-25	ASM437808v1	Escherichiacoli	1526e	2012	Paraguay	South_america	Missing	O132					eae	0	A
SAMN11130348	GCF_004378015.1	562	latest	Contig	Full	2019-03-25	ASM437801v1	Escherichiacoli	1512k	2012	Paraguay	South_america	Missing	O93						0	A
SAMN11130354	GCF_004377895.1	562	latest	Contig	Full	2019-03-25	ASM437789v1	Escherichiacoli	1518k	2012	Paraguay	South_america	Missing	O21						0	A
SAMN11130361	GCF_004377955.1	562	latest	Scaffold	Full	2019-03-25	ASM437795v1	Escherichiacoli	1525k	2012	Paraguay	South_america	Missing	O39						0	A
SAMN11130362	GCF_004377905.1	562	latest	Scaffold	Full	2019-03-25	ASM437790v1	Escherichiacoli	1526k	2012	Paraguay	South_america	Missing	Unknown					eae	0	A
SAMN11229479	GCF_013168215.1	83334	latest	Complete Genome	Full	2020-05-26	ASM1316821v1	EscherichiacoliO157:H7	7409	Missing	USA	North_america	animal	O157			stx2A	stx2B	eae	1	E
SAMN11229482	GCF_013168035.1	83334	latest	Complete Genome	Full	2020-05-26	ASM1316803v1	EscherichiacoliO157:H7	DEC4E	1988	Denmark	Europe	human	O157	stx1A	stx1B			eae	1	E
SAMN11229497	GCF_013168095.1	83334	latest	Complete Genome	Full	2020-05-26	ASM1316809v1	EscherichiacoliO157:H7	86-24	1986	USA	North_america	Missing	O157			stx2A	stx2B	eae	1	E
SAMN11229500	GCF_013168115.1	83334	latest	Complete Genome	Full	2020-05-26	ASM1316811v1	EscherichiacoliO157:H7	493/89	1989	Germany	Europe	human	O157			stx2A	stx2B	eae	1	E
SAMN11229501	GCF_013167355.1	83334	latest	Complete Genome	Full	2020-05-26	ASM1316735v1	EscherichiacoliO157:H7	OK1	1996	Japan	Asia	human	O157	stx1A	stx1B	stx2A	stx2B	eae	1	E
SAMN11229502	GCF_013141925.1	83334	latest	Contig	Full	2020-05-22	ASM1314192v1	EscherichiacoliO157:H7	G5101	1995	USA	North_america	human	O157	stx1A	stx1B	stx2A	stx2B	eae	1	F
SAMN11229503	GCF_013343615.1	83334	latest	Complete Genome	Full	2020-06-15	ASM1334361v1	EscherichiacoliO157:H7	USDA5905	1994	Missing	Missing	human	O55			stx2A	stx2B	eae	1	B1
SAMN11333187	GCF_004767345.1	562	latest	Contig	Full	2019-04-09	ASM476734v1	Escherichiacoli	BX1S7	2019	USA	North_america	vegetable	O117						0	B1
SAMN11333189	GCF_004767495.1	562	latest	Contig	Full	2019-04-09	ASM476749v1	Escherichiacoli	BX1S9	2019	USA	North_america	vegetable	O34						0	B1
SAMN11333190	GCF_004767465.1	562	latest	Contig	Full	2019-04-09	ASM476746v1	Escherichiacoli	BX1S11	2019	USA	North_america	vegetable	O162						0	B1
SAMN11333201	GCF_004767855.1	562	latest	Contig	Full	2019-04-09	ASM476785v1	Escherichiacoli	BX1S64	2019	USA	North_america	vegetable	O88						0	B1
SAMN11333202	GCF_004767235.1	562	latest	Contig	Full	2019-04-09	ASM476723v1	Escherichiacoli	BX2S1	2019	USA	North_america	vegetable	O176						0	A
SAMN11333204	GCF_004767305.1	562	latest	Contig	Full	2019-04-09	ASM476730v1	Escherichiacoli	BX2S15	2019	USA	North_america	vegetable	O116						0	B2
SAMN11605913	GCF_006148875.1	562	latest	Contig	Full	2019-06-07	ASM614887v1	Escherichiacoli	EPEC	2018	Brazil	South_america	Missing	O109					eae	0	B1
SAMN11859827	GCF_009761165.1	562	latest	Contig	Full	2019-12-17	FMVZ-USP APEC T-22	Escherichiacoli	APECT-22	2018	Brazil	South_america	animal	O6						0	D
SAMN11872787	GCF_012328955.1	562	latest	Contig	Full	2020-04-15	ASM1232895v1	Escherichiacoli	311	2019	Italy	Europe	human	O162, O8, O89						0	A
SAMN11973258	GCF_006351525.1	562	latest	Contig	Full	2019-06-15	ASM635152v1	Escherichiacoli	KCJK8454	2018	USA	North_america	animal	O130						0	B1
SAMN11973315	GCF_006350035.1	562	latest	Contig	Full	2019-06-15	ASM635003v1	Escherichiacoli	KCJK8779	2018	USA	North_america	animal	O100						0	B1
SAMN11973340	GCF_006350065.1	562	latest	Contig	Full	2019-06-15	ASM635006v1	Escherichiacoli	KCJK8895	2018	USA	North_america	animal	O184						0	B1
SAMN12125308	GCF_007826925.1	562	latest	Contig	Full	2019-08-01	ASM782692v1	Escherichiacoli	EC78	2016	Denmark	Europe	human	O83						0	B2
SAMN12261814	GCF_009910275.1	562	latest	Contig	Full	2020-01-21	ASM991027v1	Escherichiacoli	BI01	2014	France	Europe	human	O160						0	B1
SAMN12261817	GCF_009910175.1	562	latest	Contig	Full	2020-01-21	ASM991017v1	Escherichiacoli	LB05	2014	France	Europe	human	O140						0	D
SAMN12261819	GCF_009910255.1	562	latest	Contig	Full	2020-01-21	ASM991025v1	Escherichiacoli	LM18	2001	France	Europe	human	O141ab, O141ab/O141ac						0	cryptic
SAMN12261820	GCF_009910095.1	562	latest	Contig	Full	2020-01-21	ASM991009v1	Escherichiacoli	LM19	2003	France	Europe	human	O113					eae	0	D
SAMN12275742	GCF_008370755.1	562	latest	Complete Genome	Full	2019-09-12	ASM837075v1	Escherichia coli	ESBL 15	2013	Switzerland	Europe	human	O109					eae	0	B1
SAMN12635141	GCF_008180225.1	562	latest	Contig	Full	2019-08-31	ASM818022v1	Escherichiacoli	402/19	2019	Brazil	South_america	human	O143						0	B2
SAMN12635223	GCF_008180245.1	562	latest	Contig	Full	2019-08-31	ASM818024v1	Escherichiacoli	221/19	2019	Brazil	South_america	human	O117						0	B2
SAMN12651259	GCF_008373635.1	562	latest	Contig	Full	2019-09-12	ASM837363v1	Escherichiacoli	EcFF283	2018	China	Asia	animal	O81						0	A
SAMN12651276	GCF_008373455.1	562	latest	Contig	Full	2019-09-12	ASM837345v1	Escherichiacoli	EcFF133	2018	China	Asia	animal	O23						0	B1
SAMN12789773	GCF_009762415.1	562	latest	Complete Genome	Full	2019-12-18	ASM976241v1	Escherichiacoli	P59A	2016	Cambodia	Asia	animal	OX10						0	D
SAMN12789776	GCF_009762365.1	562	latest	Complete Genome	Full	2019-12-18	ASM976236v1	Escherichiacoli	P43A	2016	Cambodia	Asia	animal	O174						0	D
SAMN12898239	GCF_009709745.1	562	latest	Contig	Full	2019-11-26	ASM970974v1	Escherichiacoli	SE161	2014	India	Asia	human	O60						0	C
SAMN12990265	GCF_009497425.1	562	latest	Contig	Full	2019-11-03	ASM949742v1	Escherichiacoli	AA14	2017	France	Europe	animal	O6						0	B2
SAMN12990276	GCF_009497205.1	562	latest	Contig	Full	2019-11-03	ASM949720v1	Escherichiacoli	V16	2017	France	Europe	animal	O4, O6						0	B2
SAMN12999561	GCF_013073485.1	562	latest	Scaffold	Full	2020-05-12	ASM1307348v1	Escherichiacoli	P0073V1	2019	Peru	South_america	human	O92						0	A
SAMN13000339	GCF_013073795.1	562	latest	Contig	Full	2020-05-12	ASM1307379v1	Escherichiacoli	P109V1	2019	Peru	South_america	human	O175						0	B1
SAMN13000342	GCF_013073785.1	562	latest	Scaffold	Full	2020-05-12	ASM1307378v1	Escherichiacoli	P415V1	2019	Peru	South_america	human	O3						0	A
SAMN13000343	GCF_013073765.1	562	latest	Scaffold	Full	2020-05-12	ASM1307376v1	Escherichiacoli	P433V1	2019	Peru	South_america	human	O99						0	D
SAMN13000345	GCF_013073685.1	562	latest	Scaffold	Full	2020-05-12	ASM1307368v1	Escherichiacoli	E2V1A	2019	Egypt	Middle_East	human	O39						0	B1
SAMN13000346	GCF_013073705.1	562	latest	Scaffold	Full	2020-05-12	ASM1307370v1	Escherichiacoli	E3V1A	2019	Egypt	Middle_East	human	O130						0	D
SAMN13000348	GCF_013073655.1	562	latest	Scaffold	Full	2020-05-12	ASM1307365v1	Escherichiacoli	E3V1C	2019	Egypt	Middle_East	human	Unknown						0	B1
SAMN13000350	GCF_013073615.1	562	latest	Scaffold	Full	2020-05-12	ASM1307361v1	Escherichiacoli	E8V1A	2019	Egypt	Middle_East	human	O65						0	B1
SAMN13000356	GCF_013073465.1	562	latest	Scaffold	Full	2020-05-12	ASM1307346v1	Escherichiacoli	E13V1E	2019	Egypt	Middle_East	human	O181						0	B1
SAMN13000381	GCF_013074175.1	562	latest	Contig	Full	2020-05-12	ASM1307417v1	Escherichiacoli	E14V1D	2019	Egypt	Middle_East	human	O17/O44, O44						0	D
SAMN13000382	GCF_013074195.1	562	latest	Scaffold	Full	2020-05-12	ASM1307419v1	Escherichiacoli	E16V1A	2019	Egypt	Middle_East	human	O33						0	D
SAMN13000387	GCF_013074075.1	562	latest	Scaffold	Full	2020-05-12	ASM1307407v1	Escherichiacoli	E25V1B	2019	Egypt	Middle_East	human	O99						0	A
SAMN13000388	GCF_013074055.1	562	latest	Scaffold	Full	2020-05-12	ASM1307405v1	Escherichiacoli	E30V1A	2019	Egypt	Middle_East	human	O21						0	A
SAMN13000392	GCF_013074015.1	562	latest	Scaffold	Full	2020-05-12	ASM1307401v1	Escherichiacoli	K4V4	2019	Kenya	Africa	human	O78						0	A
SAMN13000394	GCF_013073945.1	562	latest	Scaffold	Full	2020-05-12	ASM1307394v1	Escherichiacoli	K11V5	2019	Kenya	Africa	human	O21						0	A
SAMN13000395	GCF_013073925.1	562	latest	Scaffold	Full	2020-05-12	ASM1307392v1	Escherichiacoli	K13V4	2019	Kenya	Africa	human	O93						0	B1
SAMN13000399	GCF_013073865.1	562	latest	Scaffold	Full	2020-05-12	ASM1307386v1	Escherichiacoli	K22V1	2019	Kenya	Africa	human	O59						0	B1
SAMN13000411	GCF_013074365.1	562	latest	Scaffold	Full	2020-05-12	ASM1307436v1	Escherichiacoli	K26V1	2019	Kenya	Africa	human	O33						0	A
SAMN13000416	GCF_013074275.1	562	latest	Scaffold	Full	2020-05-12	ASM1307427v1	Escherichiacoli	K40V1	2019	Kenya	Africa	human	O39						0	B1
SAMN13000417	GCF_013074265.1	562	latest	Scaffold	Full	2020-05-12	ASM1307426v1	Escherichiacoli	K41V1	2019	Kenya	Africa	human	O128ab, O128ac						0	B1
SAMN13000418	GCF_013074245.1	562	latest	Scaffold	Full	2020-05-12	ASM1307424v1	Escherichiacoli	K44V1	2019	Kenya	Africa	human	O61						0	B1
SAMN13197072	GCF_009649375.1	562	latest	Contig	Full	2019-11-11	ASM964937v1	Escherichiacoli	MDRO_M_054-COL	2018	Switzerland	Europe	human	O18ac, O18						0	E
SAMN13197073	GCF_009649325.1	562	latest	Contig	Full	2019-11-11	ASM964932v1	Escherichiacoli	MDRO_M_042-COL	2018	Switzerland	Europe	human	O169/O183, O169						0	E
SAMN13197076	GCF_009649345.1	562	latest	Contig	Full	2019-11-11	ASM964934v1	Escherichiacoli	MDRO_M_Bern_091-COL	2018	Switzerland	Europe	human	O13/O135, O13						0	E
SAMN13197078	GCF_009649275.1	562	latest	Contig	Full	2019-11-11	ASM964927v1	Escherichiacoli	MDRO_M_104-ESBL	2018	Switzerland	Europe	human	O2, O50/O2						0	B2
SAMN13197079	GCF_009649305.1	562	latest	Contig	Full	2019-11-11	ASM964930v1	Escherichiacoli	MDRO_M_Bern_073-ESBL	2018	Switzerland	Europe	human	O16						0	B2
SAMN13197080	GCF_009649435.1	562	latest	Contig	Full	2019-11-11	ASM964943v1	Escherichiacoli	MDRO_M_064-COL	2018	Switzerland	Europe	human	O59						0	G
SAMN13263253	GCF_013358945.1	562	latest	Scaffold	Full	2020-06-18	ASM1335894v1	Escherichiacoli	MEX-21	2015	Mexico	South_america	human	O2, O50/O2						0	A
SAMN13269143	GCF_009708115.1	562	latest	Contig	Full	2019-11-25	ASM970811v1	Escherichiacoli	A114	2017	Brazil	South_america	animal	O160, O8						0	B1
SAMN13269146	GCF_009707855.1	562	latest	Contig	Full	2019-11-25	ASM970785v1	Escherichiacoli	A130	2018	Brazil	South_america	animal	O78						0	B1
SAMN13269148	GCF_009707915.1	562	latest	Contig	Full	2019-11-25	ASM970791v1	Escherichiacoli	A241	2019	Brazil	South_america	animal	OgN5						0	B1
SAMN13510293	GCF_013602485.1	562	latest	Contig	Full	2020-07-23	ASM1360248v1	Escherichiacoli	E66	2014	Brazil	South_america	Missing	O96						0	A
SAMN13556333	GCF_009791205.1	562	latest	Contig	Full	2019-12-22	ASM979120v1	Escherichiacoli	IH10c	2016	CzechRepublic	Europe	environmental	O156						0	B1
SAMN13556346	GCF_009790935.1	562	latest	Contig	Full	2019-12-22	ASM979093v1	Escherichiacoli	IM9c	2016	CzechRepublic	Europe	environmental	O64						0	B1
SAMN13556347	GCF_009790915.1	562	latest	Contig	Full	2019-12-22	ASM979091v1	Escherichia coli	IM12c	2016	CzechRepublic	Europe	environmental	Unknown					eae	0	B1
SAMN13556348	GCF_009790925.1	562	latest	Contig	Full	2019-12-22	ASM979092v1	Escherichiacoli	IM13c	2016	CzechRepublic	Europe	environmental	O154						0	A
SAMN13556355	GCF_009790775.1	562	latest	Contig	Full	2019-12-22	ASM979077v1	Escherichia coli	IM30c	2016	CzechRepublic	Europe	environmental	O101					eae	0	B1
SAMN13556364	GCF_009790615.1	562	latest	Contig	Full	2019-12-22	ASM979061v1	Escherichiacoli	OM3c	2016	CzechRepublic	Europe	environmental	Unknown					eae	0	B1
SAMN13556366	GCF_009790565.1	562	latest	Scaffold	Full	2019-12-22	ASM979056v1	Escherichiacoli	OM7c	2016	CzechRepublic	Europe	environmental	O111					eae	0	B1
SAMN13556391	GCF_009790095.1	562	latest	Contig	Full	2019-12-22	ASM979009v1	Escherichiacoli	R7c	2016	CzechRepublic	Europe	environmental	O5						0	A
SAMN13556393	GCF_009790035.1	562	latest	Contig	Full	2019-12-22	ASM979003v1	Escherichiacoli	R27c	2016	CzechRepublic	Europe	environmental	OX10, O159						0	A
SAMN13702544	GCF_014325405.1	562	latest	Scaffold	Full	2020-08-28	ASM1432540v1	Escherichia coli	CAU15104	2015	China	Asia	animal	O3			stx2A	stx2B		0	A
SAMN13702545	GCF_014325345.1	562	latest	Scaffold	Full	2020-08-28	ASM1432534v1	Escherichia coli	CAU15134	2015	China	Asia	animal	O3			stx2A	stx2B		0	A
SAMN13702546	GCF_014325375.1	562	latest	Scaffold	Full	2020-08-28	ASM1432537v1	Escherichia coli	CAU16060	2016	China	Asia	animal	O3			stx2A	stx2B		0	A
SAMN13702547	GCF_014325365.1	562	latest	Scaffold	Full	2020-08-28	ASM1432536v1	Escherichia coli	CAU16177	2016	China	Asia	animal	O103					eae	0	B1
SAMN13783392	GCF_015687485.1	562	latest	Contig	Full	2020-11-24	ASM1568748v1	Escherichiacoli	Trh50	2002	Norway	Europe	human	O81					eae	0	B2
SAMN13793589	GCF_015687475.1	562	latest	Contig	Full	2020-11-24	ASM1568747v1	Escherichiacoli	FHI_NMBU_08	2012	Norway	Europe	human	O137					eae	0	B2
SAMN13814111	GCF_015687505.1	562	latest	Contig	Full	2020-11-24	ASM1568750v1	Escherichiacoli	FHI_NMBU_09	2012	Norway	Europe	human	O145			stx2A	stx2B	eae	1	D
SAMN13814256	GCF_015687495.1	562	latest	Contig	Full	2020-11-24	ASM1568749v1	Escherichiacoli	FHI_NMBU_06	2012	Norway	Europe	human	O156					eae	0	B2
SAMN13817074	GCF_015687555.1	562	latest	Contig	Full	2020-11-24	ASM1568755v1	Escherichiacoli	FHI_NMBU_04	2013	Norway	Europe	human	O128ab	stx1A	stx1B	stx2A	stx2B		0	D
SAMN13818365	GCF_015687585.1	562	latest	Contig	Full	2020-11-24	ASM1568758v1	Escherichiacoli	FHI_NMBU_05	2012	Norway	Europe	human	O161						0	D
SAMN13818752	GCF_015687575.1	562	latest	Contig	Full	2020-11-24	ASM1568757v1	Escherichiacoli	FHI_NMBU_07	2012	Norway	Europe	human	O145			stx2A	stx2B	eae	1	D
SAMN13820580	GCF_015687595.1	562	latest	Contig	Full	2020-11-24	ASM1568759v1	Escherichiacoli	FHI_NMBU_12	2012	Norway	Europe	human	O78						0	D
SAMN13829698	GCF_013361265.1	562	latest	Contig	Full	2020-06-18	ASM1336126v1	Escherichiacoli	CP9	2018	Qatar	Middle_East	human	O11						0	A
SAMN13829752	GCF_013361275.1	562	latest	Contig	Full	2020-06-18	ASM1336127v1	Escherichiacoli	E192	2018	Qatar	Middle_East	human	O2, O50/O2						0	D
SAMN13836685	GCF_015229875.1	562	latest	Contig	Full	2020-11-04	ASM1522987v1	Escherichiacoli	A2-10-R7	2018	SouthAfrica	South_america	animal	O16						0	F
SAMN13836686	GCF_015229825.1	562	latest	Contig	Full	2020-11-04	ASM1522982v1	Escherichiacoli	A2-4-R2	2018	SouthAfrica	South_america	animal	O1						0	F
SAMN13836687	GCF_015229835.1	562	latest	Contig	Full	2020-11-04	ASM1522983v1	Escherichiacoli	A2-5-R3	2018	SouthAfrica	South_america	animal	O109, O116						0	F
SAMN13836689	GCF_015229765.1	562	latest	Contig	Full	2020-11-04	ASM1522976v1	Escherichiacoli	A5-1-1R4	2018	SouthAfrica	South_america	animal	O29						0	A
SAMN13836690	GCF_015229795.1	562	latest	Contig	Full	2020-11-04	ASM1522979v1	Escherichiacoli	A5-5-R3	2018	SouthAfrica	South_america	animal	O107						0	A
SAMN13836693	GCF_015229735.1	562	latest	Contig	Full	2020-11-04	ASM1522973v1	Escherichiacoli	B3-1-8	2018	SouthAfrica	South_america	animal	O180						0	A
SAMN13836694	GCF_015229695.1	562	latest	Contig	Full	2020-11-04	ASM1522969v1	Escherichiacoli	B3-7-R12	2019	SouthAfrica	South_america	animal	O69						0	A
SAMN13836701	GCF_015229575.1	562	latest	Contig	Full	2020-11-04	ASM1522957v1	Escherichiacoli	CR1-2	2019	SouthAfrica	South_america	animal	O5, O117						0	A
SAMN13836703	GCF_015229535.1	562	latest	Contig	Full	2020-11-04	ASM1522953v1	Escherichiacoli	CS4-4	2019	SouthAfrica	South_america	animal	OgN3						0	B1
SAMN13836704	GCF_015229495.1	562	latest	Contig	Full	2020-11-04	ASM1522949v1	Escherichiacoli	H1-1	2019	SouthAfrica	South_america	animal	O22						0	A
SAMN13836707	GCF_015229455.1	562	latest	Contig	Full	2020-11-04	ASM1522945v1	Escherichiacoli	T3-9	2019	SouthAfrica	South_america	animal	O146						0	A
SAMN13836710	GCF_015229415.1	562	latest	Contig	Full	2020-11-04	ASM1522941v1	Escherichiacoli	TA3-1	2019	SouthAfrica	South_america	Missing	O163, OX21_UNVERIFIED						0	B1
SAMN13836712	GCF_015229355.1	562	latest	Contig	Full	2020-11-04	ASM1522935v1	Escherichiacoli	TB3-10	2019	SouthAfrica	South_america	Missing	OgN12						0	B1
SAMN13836713	GCF_015229335.1	562	latest	Contig	Full	2020-11-04	ASM1522933v1	Escherichiacoli	TB3-2	2019	SouthAfrica	South_america	Missing	O13/O135, O13						0	A
SAMN13836715	GCF_015229345.1	562	latest	Contig	Full	2020-11-04	ASM1522934v1	Escherichiacoli	W1-7-R5	2018	SouthAfrica	South_america	Missing	O70, O43						0	B1
SAMN13836716	GCF_015229315.1	562	latest	Contig	Full	2020-11-04	ASM1522931v1	Escherichiacoli	W2-4-R8	2018	SouthAfrica	South_america	Missing	O45						0	A
SAMN13836717	GCF_015229275.1	562	latest	Contig	Full	2020-11-04	ASM1522927v1	Escherichiacoli	W5R4	2018	SouthAfrica	South_america	Missing	O157						0	B1
SAMN13836721	GCF_015229225.1	562	latest	Contig	Full	2020-11-04	ASM1522922v1	Escherichiacoli	WB3-1-R7	2018	SouthAfrica	South_america	Missing	O121			stx2A	stx2B		0	B1
SAMN13836722	GCF_015229195.1	562	latest	Contig	Full	2020-11-04	ASM1522919v1	Escherichiacoli	WB1-1-R8	2018	SouthAfrica	South_america	Missing	O9						0	A
SAMN13870005	GCF_011029325.1	562	latest	Scaffold	Full	2020-02-26	ASM1102932v1	Escherichiacoli	CAP02	2013	Canada	North_america	animal	O103	stx1A	stx1B			eae	1	B1
SAMN13870006	GCF_011029335.1	562	latest	Scaffold	Full	2020-02-26	ASM1102933v1	Escherichiacoli	CAP03	2013	Canada	North_america	animal	O157	stx1A	stx1B	stx2A	stx2B	eae	1	B1
SAMN13870007	GCF_011029285.1	562	latest	Scaffold	Full	2020-02-26	ASM1102928v1	Escherichiacoli	CAP04	2013	Canada	North_america	animal	O26	stx1A	stx1B			eae	1	B1
SAMN13870012	GCF_011032645.1	562	latest	Scaffold	Full	2020-02-26	ASM1103264v1	Escherichiacoli	CAP10	2013	Canada	North_america	animal	O157	stx1A	stx1B			eae	1	E
SAMN13870016	GCF_011032585.1	562	latest	Scaffold	Full	2020-02-26	ASM1103258v1	Escherichia coli	CAP14	2013	Canada	North_america	animal	O45					eae	0	B1
SAMN13870017	GCF_011032525.1	562	latest	Scaffold	Full	2020-02-26	ASM1103252v1	Escherichiacoli	CAP15	2013	Canada	North_america	animal	O26	stx1A	stx1B			eae	1	B1
SAMN13870019	GCF_011032445.1	562	latest	Scaffold	Full	2020-02-26	ASM1103244v1	Escherichiacoli	CAP17	2014	Canada	North_america	animal	O145	stx1A	stx1B	stx2A	stx2B	eae	1	D
SAMN13870020	GCF_011032475.1	562	latest	Contig	Full	2020-02-26	ASM1103247v1	Escherichia coli	CAP18	2014	Canada	North_america	animal	O121	stx1A	stx1B				0	B1
SAMN13870025	GCF_011032345.1	562	latest	Scaffold	Full	2020-02-26	ASM1103234v1	Escherichiacoli	CAP23	2014	Canada	North_america	animal	O145	stx1A	stx1B			eae	1	B1
SAMN13870026	GCF_011032365.1	562	latest	Contig	Full	2020-02-26	ASM1103236v1	Escherichiacoli	CAP24	2014	Canada	North_america	animal	O76						0	A
SAMN13870027	GCF_011032325.1	562	latest	Scaffold	Full	2020-02-26	ASM1103232v1	Escherichiacoli	CAP25	2014	Canada	North_america	animal	O121						0	B1
SAMN13870034	GCF_011032185.1	562	latest	Scaffold	Full	2020-02-26	ASM1103218v1	Escherichiacoli	CAP32	2014	Canada	North_america	animal	O145	stx1A	stx1B			eae	1	D
SAMN13870035	GCF_011032195.1	562	latest	Contig	Full	2020-02-26	ASM1103219v1	Escherichiacoli	CAP33	2014	Canada	North_america	animal	O103	stx1A	stx1B			eae	1	B1
SAMN13870039	GCF_011032055.1	562	latest	Scaffold	Full	2020-02-26	ASM1103205v1	Escherichiacoli	CAP37	2014	Canada	North_america	animal	O187						0	B1
SAMN13870042	GCF_011032075.1	562	latest	Contig	Full	2020-02-26	ASM1103207v1	Escherichiacoli	CAP40	2014	Canada	North_america	animal	O53						0	A
SAMN13870044	GCF_011028135.1	562	latest	Contig	Full	2020-02-26	ASM1102813v1	Escherichiacoli	CAP42	2015	Canada	North_america	animal	O26						0	A
SAMN13870045	GCF_011028145.1	562	latest	Contig	Full	2020-02-26	ASM1102814v1	Escherichiacoli	CAP43	2015	Canada	North_america	animal	O51						0	D
SAMN13870046	GCF_011028125.1	562	latest	Contig	Full	2020-02-26	ASM1102812v1	Escherichiacoli	CAP44	2015	Canada	North_america	animal	O45						0	B1
SAMN13870048	GCF_011028085.1	562	latest	Scaffold	Full	2020-02-26	ASM1102808v1	Escherichiacoli	CAP46	2015	Canada	North_america	animal	O103						0	D
SAMN13870049	GCF_011028055.1	562	latest	Scaffold	Full	2020-02-26	ASM1102805v1	Escherichiacoli	CAP47	2015	Canada	North_america	animal	O145	stx1A	stx1B			eae	1	D
SAMN13870051	GCF_011028045.1	562	latest	Contig	Full	2020-02-26	ASM1102804v1	Escherichiacoli	CAP49	2017	Canada	North_america	animal	O103						0	A
SAMN13876256	GCF_013413375.1	562	latest	Contig	Full	2020-07-13	ASM1341337v1	Escherichiacoli	EH2882	1987	Belgium	Europe	animal	O80	stx1A	stx1B			eae	1	A
SAMN13876258	GCF_013413345.1	562	latest	Contig	Full	2020-07-13	ASM1341334v1	Escherichiacoli	EH2883	1987	Belgium	Europe	animal	O80	stx1A	stx1B			eae	1	A
SAMN13937741	GCF_013366895.1	562	latest	Contig	Full	2020-06-22	ASM1336689v1	Escherichiacoli	19-241-2(3)	2019	USA	North_america	animal	O83						0	D
SAMN14087032	GCF_013413315.1	562	latest	Contig	Full	2020-07-13	ASM1341331v1	Escherichiacoli	EH3307	2016	Belgium	Europe	animal	O80			stx2A	stx2B	eae	1	A
SAMN14087033	GCF_013413285.1	562	latest	Contig	Full	2020-07-13	ASM1341328v1	Escherichiacoli	EH3310	2016	Belgium	Europe	animal	O80			stx2A	stx2B	eae	1	A
SAMN14087039	GCF_013413275.1	562	latest	Contig	Full	2020-07-13	ASM1341327v1	Escherichiacoli	EH3311	2016	Belgium	Europe	animal	O80			stx2A	stx2B	eae	1	A
SAMN14087040	GCF_013413235.1	562	latest	Contig	Full	2020-07-13	ASM1341323v1	Escherichiacoli	EH3315	2017	Belgium	Europe	animal	O80			stx2A	stx2B	eae	1	A
SAMN14087146	GCF_013413165.1	562	latest	Contig	Full	2020-07-13	ASM1341316v1	Escherichiacoli	EH3320	2017	Belgium	Europe	animal	O80			stx2A	stx2B	eae	1	A
SAMN14087147	GCF_013413215.1	562	latest	Contig	Full	2020-07-13	ASM1341321v1	Escherichiacoli	EH3154	2018	Belgium	Europe	animal	O80	stx1A	stx1B			eae	1	A
SAMN14087149	GCF_013413175.1	562	latest	Contig	Full	2020-07-13	ASM1341317v1	Escherichiacoli	EH3155	2018	Belgium	Europe	animal	O80			stx2A	stx2B	eae	1	A
SAMN14087151	GCF_013413135.1	562	latest	Contig	Full	2020-07-13	ASM1341313v1	Escherichiacoli	EH3160	2018	Belgium	Europe	animal	O80			stx2A	stx2B	eae	1	A
SAMN14087161	GCF_013413145.1	562	latest	Contig	Full	2020-07-13	ASM1341314v1	Escherichiacoli	EH3338	2018	Belgium	Europe	animal	O80			stx2A	stx2B	eae	1	A
SAMN14087242	GCF_013413115.1	562	latest	Contig	Full	2020-07-13	ASM1341311v1	Escherichiacoli	EH1752	2008	Belgium	Europe	human	O80			stx2A	stx2B	eae	1	A
SAMN14087243	GCF_013413035.1	562	latest	Contig	Full	2020-07-13	ASM1341303v1	Escherichiacoli	EH1764	2008	Belgium	Europe	human	O80			stx2A	stx2B	eae	1	A
SAMN14087244	GCF_013413055.1	562	latest	Contig	Full	2020-07-13	ASM1341305v1	Escherichiacoli	EH2262	2013	Belgium	Europe	human	O80			stx2A	stx2B	eae	1	A
SAMN14087245	GCF_013413045.1	562	latest	Contig	Full	2020-07-13	ASM1341304v1	Escherichiacoli	EH2400	2014	Belgium	Europe	human	O80			stx2A	stx2B	eae	1	A
SAMN14087253	GCF_013413065.1	562	latest	Contig	Full	2020-07-13	ASM1341306v1	Escherichiacoli	EH2436	2014	Belgium	Europe	human	O80			stx2A	stx2B	eae	1	A
SAMN14087304	GCF_013413015.1	562	latest	Contig	Full	2020-07-13	ASM1341301v1	Escherichiacoli	EH2549	2015	Belgium	Europe	human	O80	stx1A	stx1B			eae	1	A
SAMN14087454	GCF_013412965.1	562	latest	Contig	Full	2020-07-13	ASM1341296v1	Escherichiacoli	EH2644	2015	Belgium	Europe	human	O80			stx2A	stx2B	eae	1	A
SAMN14087455	GCF_013413335.1	562	latest	Contig	Full	2020-07-13	ASM1341333v1	Escherichiacoli	EH2786	2016	Belgium	Europe	human	O80			stx2A	stx2B	eae	1	A
SAMN14087456	GCF_013412955.1	562	latest	Contig	Full	2020-07-13	ASM1341295v1	Escherichiacoli	EH2808	2016	Belgium	Europe	human	O80			stx2A	stx2B	eae	1	A
SAMN14090730	GCF_013412935.1	562	latest	Scaffold	Full	2020-07-13	ASM1341293v1	Escherichiacoli	EH3045	2018	Belgium	Europe	human	O80			stx2A	stx2B	eae	1	A
SAMN14090731	GCF_013412915.1	562	latest	Contig	Full	2020-07-13	ASM1341291v1	Escherichiacoli	EH3138	2018	Belgium	Europe	human	O80	stx1A	stx1B			eae	1	A
SAMN14090732	GCF_013412945.1	562	latest	Contig	Full	2020-07-13	ASM1341294v1	Escherichiacoli	EH3168	2018	Belgium	Europe	human	O80			stx2A	stx2B	eae	1	A
SAMN14090733	GCF_013412895.1	562	latest	Contig	Full	2020-07-13	ASM1341289v1	Escherichiacoli	EH3172	2018	Belgium	Europe	human	O80			stx2A	stx2B	eae	1	A
SAMN14090734	GCF_013412825.1	562	latest	Contig	Full	2020-07-13	ASM1341282v1	Escherichiacoli	EH3173	2018	Belgium	Europe	human	O80			stx2A	stx2B	eae	1	A
SAMN14090735	GCF_013412835.1	562	latest	Contig	Full	2020-07-13	ASM1341283v1	Escherichiacoli	EH3180	2018	Belgium	Europe	human	O80			stx2A	stx2B	eae	1	A
SAMN14090736	GCF_013412845.1	562	latest	Contig	Full	2020-07-13	ASM1341284v1	Escherichiacoli	EH3205	2019	Belgium	Europe	human	O80	stx1A	stx1B			eae	1	A
SAMN14090737	GCF_013412815.1	562	latest	Contig	Full	2020-07-13	ASM1341281v1	Escherichiacoli	EH3212	2019	Belgium	Europe	human	O80			stx2A	stx2B	eae	1	A
SAMN14090738	GCF_013412765.1	562	latest	Contig	Full	2020-07-13	ASM1341276v1	Escherichiacoli	EH3257	2019	Belgium	Europe	human	O80			stx2A	stx2B	eae	1	A
SAMN14090739	GCF_013412755.1	562	latest	Contig	Full	2020-07-13	ASM1341275v1	Escherichiacoli	EH3278	2019	Belgium	Europe	human	O80			stx2A	stx2B	eae	1	A
SAMN14137881	GCF_011043615.1	562	latest	Contig	Full	2020-02-29	ASM1104361v1	Escherichiacoli	169757	2017	UnitedKingdom	Europe	human	O86						0	D
SAMN14278028	GCF_014075915.1	562	latest	Complete Genome	Full	2020-08-05	ASM1407591v1	Escherichiacoli	33-6	2019	China	Asia	animal	O103						0	A
SAMN14278030	GCF_014075595.1	562	latest	Complete Genome	Full	2020-08-05	ASM1407559v1	Escherichiacoli	63-2	2019	China	Asia	animal	OX9						0	A
SAMN14278031	GCF_014075475.1	562	latest	Complete Genome	Full	2020-08-05	ASM1407547v1	Escherichiacoli	74-2	2019	China	Asia	animal	O32						0	cryptic
SAMN14331243	GCF_011383085.1	562	latest	Complete Genome	Full	2020-03-17	ASM1138308v1	Escherichiacoli	JL05	2017	China	Asia	Missing	O126						0	B1
SAMN14342437	GCF_014216435.1	562	latest	Chromosome	Full	2020-08-17	ASM1421643v1	Escherichiacoli	RH-004-WU	2017	Bangladesh	Asia	environmental	O157						0	A
SAMN14342438	GCF_014216475.1	562	latest	Chromosome	Full	2020-08-17	ASM1421647v1	Escherichiacoli	RH-024-CS	2017	Bangladesh	Asia	human	O99						0	A
SAMN14342451	GCF_014216915.1	562	latest	Chromosome	Full	2020-08-17	ASM1421691v1	Escherichiacoli	RM-065-MS	2017	Bangladesh	Asia	human	O164, O124						0	A
SAMN14342458	GCF_014217055.1	562	latest	Chromosome	Full	2020-08-17	ASM1421705v1	Escherichiacoli	RM-096-WU	2017	Bangladesh	Asia	environmental	O185						0	B1
SAMN14448415	GCF_012033715.1	562	latest	Contig	Full	2020-04-05	ASM1203371v1	Escherichiacoli	S526	2018	Brazil	South_america	environmental	O185						0	B1
SAMN14450356	GCF_013374895.1	562	latest	Contig	Full	2020-06-27	ASM1337489v1	Escherichiacoli	16-16a	2016	SouthKorea	Asia	vegetable	O172						0	B1
SAMN14572047	GCF_013185905.1	562	latest	Contig	Full	2020-05-28	ASM1318590v1	Escherichiacoli	7	2014	Netherlands	Europe	Missing	O150	stx1A	stx1B	stx2A	stx2B	eae	1	B1
SAMN14572048	GCF_013185885.1	562	latest	Contig	Full	2020-05-28	ASM1318588v1	Escherichiacoli	10	2014	Netherlands	Europe	Missing	O98	stx1A	stx1B			eae	1	B1
SAMN14572049	GCF_013185855.1	562	latest	Contig	Full	2020-05-28	ASM1318585v1	Escherichiacoli	12	2014	Netherlands	Europe	Missing	O157			stx2A	stx2B	eae	1	E
SAMN14572050	GCF_013185845.1	562	latest	Contig	Full	2020-05-28	ASM1318584v1	Escherichiacoli	14	2014	Netherlands	Europe	Missing	O150	stx1A	stx1B	stx2A	stx2B	eae	1	B1
SAMN14572051	GCF_013185815.1	562	latest	Contig	Full	2020-05-28	ASM1318581v1	Escherichiacoli	15	2014	Netherlands	Europe	Missing	O150	stx1A	stx1B	stx2A	stx2B	eae	1	B1
SAMN14572052	GCF_013185805.1	562	latest	Contig	Full	2020-05-28	ASM1318580v1	Escherichiacoli	17	2014	Netherlands	Europe	Missing	O150	stx1A	stx1B	stx2A	stx2B	eae	1	B1
SAMN14572053	GCF_013185785.1	562	latest	Contig	Full	2020-05-28	ASM1318578v1	Escherichiacoli	19	2014	Netherlands	Europe	Missing	O177			stx2A	stx2B	eae	1	B1
SAMN14572054	GCF_013186735.1	562	latest	Contig	Full	2020-05-29	ASM1318673v1	Escherichiacoli	20	2014	Netherlands	Europe	Missing	O150	stx1A	stx1B	stx2A	stx2B	eae	1	B1
SAMN14572055	GCF_013185755.1	562	latest	Contig	Full	2020-05-28	ASM1318575v1	Escherichiacoli	62	2014	Netherlands	Europe	Missing	O98	stx1A	stx1B			eae	1	B1
SAMN14572056	GCF_013185725.1	562	latest	Contig	Full	2020-05-28	ASM1318572v1	Escherichiacoli	64	2014	Netherlands	Europe	Missing	O84	stx1A	stx1B			eae	1	B1
SAMN14572057	GCF_013185735.1	562	latest	Scaffold	Full	2020-05-28	ASM1318573v1	Escherichia coli	102	2015	Netherlands	Europe	Missing	O76					eae	0	B1
SAMN14572060	GCF_013185665.1	562	latest	Scaffold	Full	2020-05-28	ASM1318566v1	Escherichiacoli	105	2015	Netherlands	Europe	Missing	O76					eae	0	B1
SAMN14572061	GCF_013185635.1	562	latest	Scaffold	Full	2020-05-28	ASM1318563v1	Escherichiacoli	106	2015	Netherlands	Europe	Missing	O150	stx1A	stx1B	stx2A	stx2B	eae	1	B1
SAMN14572062	GCF_013185625.1	562	latest	Scaffold	Full	2020-05-28	ASM1318562v1	Escherichiacoli	107	2015	Netherlands	Europe	Missing	O150	stx1A	stx1B	stx2A	stx2B	eae	1	B1
SAMN14572063	GCF_013185605.1	562	latest	Scaffold	Full	2020-05-28	ASM1318560v1	Escherichiacoli	108	2015	Netherlands	Europe	Missing	O150	stx1A	stx1B	stx2A	stx2B	eae	1	B1
SAMN14572064	GCF_013185575.1	562	latest	Scaffold	Full	2020-05-28	ASM1318557v1	Escherichiacoli	109	2015	Netherlands	Europe	Missing	O150	stx1A	stx1B	stx2A	stx2B	eae	1	B1
SAMN14572065	GCF_013185545.1	562	latest	Scaffold	Full	2020-05-28	ASM1318554v1	Escherichiacoli	110	2015	Netherlands	Europe	Missing	O150	stx1A	stx1B	stx2A	stx2B	eae	1	B1
SAMN14572066	GCF_013185535.1	562	latest	Scaffold	Full	2020-05-28	ASM1318553v1	Escherichiacoli	111	2015	Netherlands	Europe	Missing	O150	stx1A	stx1B	stx2A	stx2B	eae	1	B1
SAMN14572067	GCF_013202015.1	562	latest	Scaffold	Full	2020-06-01	ASM1320201v1	Escherichiacoli	112	2015	Netherlands	Europe	Missing	O150	stx1A	stx1B	stx2A	stx2B	eae	1	B1
SAMN14572068	GCF_013185525.1	562	latest	Scaffold	Full	2020-05-28	ASM1318552v1	Escherichiacoli	113	2015	Netherlands	Europe	Missing	O150	stx1A	stx1B	stx2A	stx2B	eae	1	B1
SAMN14572069	GCF_013185495.1	562	latest	Scaffold	Full	2020-05-28	ASM1318549v1	Escherichiacoli	114	2015	Netherlands	Europe	Missing	O150	stx1A	stx1B	stx2A	stx2B	eae	1	B1
SAMN14572070	GCF_013202035.1	562	latest	Scaffold	Full	2020-06-01	ASM1320203v1	Escherichiacoli	115	2015	Netherlands	Europe	Missing	O150	stx1A	stx1B	stx2A	stx2B	eae	1	B1
SAMN14572071	GCF_013185485.1	562	latest	Scaffold	Full	2020-05-28	ASM1318548v1	Escherichiacoli	116	2014	Netherlands	Europe	Missing	O150	stx1A	stx1B	stx2A	stx2B	eae	1	B1
SAMN14572072	GCF_013185445.1	562	latest	Scaffold	Full	2020-05-28	ASM1318544v1	Escherichiacoli	117	2014	Netherlands	Europe	Missing	O150	stx1A	stx1B	stx2A	stx2B	eae	1	B1
SAMN14572073	GCF_013185455.1	562	latest	Scaffold	Full	2020-05-28	ASM1318545v1	Escherichiacoli	118	2014	Netherlands	Europe	Missing	O150	stx1A	stx1B	stx2A	stx2B	eae	1	B1
SAMN14572076	GCF_013185405.1	562	latest	Scaffold	Full	2020-05-28	ASM1318540v1	Escherichiacoli	163	2015	Netherlands	Europe	Missing	O142						0	A
SAMN14572079	GCF_013185345.1	562	latest	Scaffold	Full	2020-05-28	ASM1318534v1	Escherichiacoli	166	2015	Netherlands	Europe	Missing	O128ab, O128ac					eae	0	B1
SAMN14572081	GCF_013185285.1	562	latest	Scaffold	Full	2020-05-28	ASM1318528v1	Escherichiacoli	168	2015	Netherlands	Europe	Missing	O172						0	B1
SAMN14609769	GCF_013315995.1	562	latest	Complete Genome	Full	2020-06-10	ASM1331599v1	Escherichiacoli	SCU-104	2015	USA	North_america	human	O112ab						0	B1
SAMN14609777	GCF_013315975.1	562	latest	Complete Genome	Full	2020-06-10	ASM1331597v1	Escherichiacoli	SCU-113	2015	USA	North_america	human	O59						0	B1
SAMN14639839	GCF_012978195.1	562	latest	Contig	Full	2020-05-06	ASM1297819v1	Escherichiacoli	C38	2016	France	Europe	human	O134, O46						0	B2
SAMN14639840	GCF_012978165.1	562	latest	Contig	Full	2020-05-06	ASM1297816v1	Escherichiacoli	C41	2016	France	Europe	human	O160, O25, O8						0	A
SAMN14639844	GCF_012978105.1	562	latest	Contig	Full	2020-05-06	ASM1297810v1	Escherichiacoli	C49	2016	France	Europe	human	O39						0	B1
SAMN14639846	GCF_012978065.1	562	latest	Contig	Full	2020-05-06	ASM1297806v1	Escherichiacoli	C51	2016	France	Europe	human	O99						0	B1
SAMN14642970	GCF_012978375.1	562	latest	Contig	Full	2020-05-06	ASM1297837v1	Escherichiacoli	C63	2016	France	Europe	human	O7						0	D
SAMN14642975	GCF_012978255.1	562	latest	Contig	Full	2020-05-06	ASM1297825v1	Escherichiacoli	C80	2016	France	Europe	human	O11						0	D
SAMN14668306	GCF_013030465.1	562	latest	Contig	Full	2020-05-11	ASM1303046v1	Escherichiacoli	C84	2016	France	Europe	human	O112ab						0	D
SAMN14776545	GCF_014155245.1	562	latest	Scaffold	Full	2020-08-11	ASM1415524v1	Escherichiacoli	N15-1	2018	China	Asia	animal	O64						0	B1
SAMN14826402	GCF_013190205.1	562	latest	Contig	Full	2020-05-29	ASM1319020v1	Escherichiacoli	DH5-alpha	2019	UnitedKingdom	Europe	Missing	O16						0	A
SAMN14840960	GCF_013112445.1	562	latest	Contig	Full	2020-05-17	ASM1311244v1	Escherichiacoli	1519e	2012	Paraguay	South_america	Missing	O11						0	F
SAMN14943536	GCF_013315755.1	562	latest	Complete Genome	Full	2020-06-10	ASM1331575v1	Escherichiacoli	SCU-316	2017	USA	North_america	human	O27						0	E
SAMN14943544	GCF_013315715.1	562	latest	Complete Genome	Full	2020-06-10	ASM1331571v1	Escherichiacoli	SCU-171	2017	USA	North_america	human	O3						0	G
SAMN14997710	GCF_014494245.1	562	latest	Contig	Full	2020-09-08	ASM1449424v1	Escherichiacoli	AI1198	2019	India	Asia	human	O162, O9, O89						0	A
SAMN14997719	GCF_014494085.1	562	latest	Contig	Full	2020-09-08	ASM1449408v1	Escherichiacoli	AI1864	2019	India	Asia	human	Unknown						0	C
SAMN14997730	GCF_014493855.1	562	latest	Contig	Full	2020-09-08	ASM1449385v1	Escherichiacoli	AI3758	2019	India	Asia	human	O100, O154						0	C
SAMN14997916	GCF_014495645.1	562	latest	Contig	Full	2020-09-08	ASM1449564v1	Escherichiacoli	BA361	2019	India	Asia	human	O25						0	B2
SAMN14997920	GCF_014495595.1	562	latest	Contig	Full	2020-09-08	ASM1449559v1	Escherichiacoli	BA1194	2019	India	Asia	human	O2, O50/O2						0	B2
SAMN14997923	GCF_014495505.1	562	latest	Contig	Full	2020-09-08	ASM1449550v1	Escherichiacoli	BA1314	2019	India	Asia	human	O148						0	B1
SAMN14997939	GCF_014495205.1	562	latest	Contig	Full	2020-09-08	ASM1449520v1	Escherichiacoli	BA24933	2018	India	Asia	human	O166						0	B1
SAMN14997959	GCF_014494805.1	562	latest	Contig	Full	2020-09-08	ASM1449480v1	Escherichiacoli	BA7691	2018	India	Asia	human	O160						0	B1
SAMN14997962	GCF_014494735.1	562	latest	Contig	Full	2020-09-08	ASM1449473v1	Escherichiacoli	BA8689	2018	India	Asia	human	O11						0	D
SAMN14997966	GCF_014494645.1	562	latest	Contig	Full	2020-09-08	ASM1449464v1	Escherichiacoli	BA9666	2019	India	Asia	human	O102						0	D
SAMN14997977	GCF_014494475.1	562	latest	Contig	Full	2020-09-08	ASM1449447v1	Escherichiacoli	FF1761	2019	India	Asia	human	O93						0	A
SAMN14997979	GCF_014494415.1	562	latest	Contig	Full	2020-09-08	ASM1449441v1	Escherichiacoli	FF1971	2019	India	Asia	human	O9, O112ac						0	A
SAMN15089835	GCF_013404435.1	562	latest	Contig	Full	2020-07-13	ASM1340443v1	Escherichiacoli	HUM-186	2012	Estonia	Europe	human	O38						0	A
SAMN15089846	GCF_013404205.1	562	latest	Contig	Full	2020-07-13	ASM1340420v1	Escherichiacoli	HUM-543	2013	Estonia	Europe	human	O92						0	A
SAMN15163940	GCF_013341765.1	562	latest	Contig	Full	2020-06-14	ASM1334176v1	Escherichiacoli	100068	2015	CzechRepublic	Europe	animal	O48						0	A
SAMN15163943	GCF_013341685.1	562	latest	Contig	Full	2020-06-14	ASM1334168v1	Escherichiacoli	97974-2T	2015	CzechRepublic	Europe	animal	O185						0	B1
SAMN15163944	GCF_013341705.1	562	latest	Contig	Full	2020-06-14	ASM1334170v1	Escherichiacoli	97989	2015	CzechRepublic	Europe	animal	O109						0	B1
SAMN15163952	GCF_013341535.1	562	latest	Contig	Full	2020-06-14	ASM1334153v1	Escherichiacoli	99784-3T	2015	CzechRepublic	Europe	animal	O152						0	B1
SAMN15163953	GCF_013341545.1	562	latest	Contig	Full	2020-06-14	ASM1334154v1	Escherichiacoli	99789-2RV	2015	CzechRepublic	Europe	animal	O118/O151, O151						0	A
SAMN15163958	GCF_013342815.1	562	latest	Contig	Full	2020-06-14	ASM1334281v1	Escherichiacoli	c07-3	2015	Netherlands	Europe	animal	O96						0	B1
SAMN15163959	GCF_013342705.1	562	latest	Contig	Full	2020-06-14	ASM1334270v1	Escherichiacoli	c09-2	2015	Netherlands	Europe	animal	O127						0	A
SAMN15163960	GCF_013342765.1	562	latest	Contig	Full	2020-06-14	ASM1334276v1	Escherichiacoli	c13-1	2015	Netherlands	Europe	animal	O28ac/O42						0	A
SAMN15163961	GCF_013341985.1	562	latest	Contig	Full	2020-06-14	ASM1334198v1	Escherichiacoli	c15-1	2015	Netherlands	Europe	animal	O89						0	B1
SAMN15163963	GCF_013342435.1	562	latest	Contig	Full	2020-06-14	ASM1334243v1	Escherichiacoli	c22-1	2015	Netherlands	Europe	animal	O26						0	B1
SAMN15163964	GCF_013342495.1	562	latest	Contig	Full	2020-06-14	ASM1334249v1	Escherichiacoli	c23-2	2015	Netherlands	Europe	animal	O85						0	B1
SAMN15163966	GCF_013342425.1	562	latest	Contig	Full	2020-06-14	ASM1334242v1	Escherichiacoli	d09-1	2015	Netherlands	Europe	animal	OgN31						0	B1
SAMN15163969	GCF_013342305.1	562	latest	Contig	Full	2020-06-14	ASM1334230v1	Escherichiacoli	d14-1	2015	Netherlands	Europe	animal	O65						0	B1
SAMN15163971	GCF_013342355.1	562	latest	Contig	Full	2020-06-14	ASM1334235v1	Escherichiacoli	d16-2	2015	Netherlands	Europe	animal	O70						0	B1
SAMN15163972	GCF_013342315.1	562	latest	Contig	Full	2020-06-14	ASM1334231v1	Escherichiacoli	d17-3	2015	Netherlands	Europe	animal	O187						0	B1
SAMN15163973	GCF_013342805.1	562	latest	Contig	Full	2020-06-14	ASM1334280v1	Escherichiacoli	d29-1	2015	Netherlands	Europe	animal	O128ab						0	B1
SAMN15163974	GCF_013350235.1	562	latest	Contig	Full	2020-06-16	ASM1335023v1	Escherichiacoli	G.Consula_d.3_CTX_9	2010	Denmark	Europe	animal	O29						0	B1
SAMN15163981	GCF_013342605.1	562	latest	Contig	Full	2020-06-14	ASM1334260v1	Escherichiacoli	IHIT19627	2010	Germany	Europe	animal	O2						0	B1
SAMN15163988	GCF_013341865.1	562	latest	Contig	Full	2020-06-14	ASM1334186v1	Escherichiacoli	Prestige_d.7_CTX_15	2010	Denmark	Europe	animal	O150						0	B1
SAMN15229443	GCF_013371745.1	562	latest	Complete Genome	Full	2020-06-24	ASM1337174v1	Escherichiacoli	AH62	2018	China	Asia	animal	O15						0	A
SAMN15234451	GCF_015699965.1	562	latest	Contig	Full	2020-11-30	ASM1569996v1	Escherichiacoli	SEH9401	1994	Sweden	Europe	human	O121			stx2A	stx2B	eae	1	B1
SAMN15234452	GCF_015699955.1	562	latest	Contig	Full	2020-11-30	ASM1569995v1	Escherichiacoli	SEH9501	1995	Sweden	Europe	human	O157			stx2A	stx2B	eae	1	E
SAMN15234453	GCF_015699925.1	562	latest	Contig	Full	2020-11-30	ASM1569992v1	Escherichiacoli	SEH9701	1997	Sweden	Europe	human	O157			stx2A		eae	1	E
SAMN15234454	GCF_015699915.1	562	latest	Contig	Full	2020-11-30	ASM1569991v1	Escherichiacoli	SEH9702	1997	Sweden	Europe	human	O157			stx2A		eae	1	E
SAMN15234455	GCF_015699875.1	562	latest	Contig	Full	2020-11-30	ASM1569987v1	Escherichiacoli	SEH9703	1997	Sweden	Europe	human	O157			stx2A	stx2B	eae	1	E
SAMN15234456	GCF_015699885.1	562	latest	Contig	Full	2020-11-30	ASM1569988v1	Escherichiacoli	SEH9704	1997	Sweden	Europe	human	O157			stx2A	stx2B	eae	1	E
SAMN15234457	GCF_015699855.1	562	latest	Contig	Full	2020-11-30	ASM1569985v1	Escherichiacoli	SEH9705	1997	Sweden	Europe	human	O121			stx2A	stx2B	eae	1	B1
SAMN15234458	GCF_015699825.1	562	latest	Contig	Full	2020-11-30	ASM1569982v1	Escherichiacoli	SEH9901	1999	Sweden	Europe	human	O157			stx2A	stx2B	eae	1	B1
SAMN15234460	GCF_015699785.1	562	latest	Contig	Full	2020-11-30	ASM1569978v1	Escherichiacoli	SEH0202	2002	Sweden	Europe	human	O157			stx2A		eae	1	B1
SAMN15234461	GCF_015699775.1	562	latest	Contig	Full	2020-11-30	ASM1569977v1	Escherichiacoli	SEH0301	2003	Sweden	Europe	human	O121			stx2A	stx2B	eae	1	B1
SAMN15234462	GCF_015699755.1	562	latest	Contig	Full	2020-11-30	ASM1569975v1	Escherichiacoli	SEH0302	2003	Sweden	Europe	human	O157			stx2A		eae	1	E
SAMN15234463	GCF_015699725.1	562	latest	Contig	Full	2020-11-30	ASM1569972v1	Escherichiacoli	SEH0401	2004	Sweden	Europe	human	O157			stx2A		eae	1	E
SAMN15234464	GCF_015699715.1	562	latest	Contig	Full	2020-11-30	ASM1569971v1	Escherichiacoli	SEH0402	2004	Sweden	Europe	human	O157			stx2A		eae	1	E
SAMN15234466	GCF_015699655.1	562	latest	Contig	Full	2020-11-30	ASM1569965v1	Escherichiacoli	SEH0404	2004	Sweden	Europe	human	O26			stx2A	stx2B	eae	1	B1
SAMN15234470	GCF_015699595.1	562	latest	Contig	Full	2020-11-30	ASM1569959v1	Escherichiacoli	SEH0504	2005	Sweden	Europe	human	O121	stx1A	stx1B	stx2A	stx2B	eae	1	E
SAMN15234472	GCF_015699525.1	562	latest	Contig	Full	2020-11-30	ASM1569952v1	Escherichiacoli	SEH0506	2005	Sweden	Europe	human	O157			stx2A		eae	1	E
SAMN15234473	GCF_015699565.1	562	latest	Contig	Full	2020-11-30	ASM1569956v1	Escherichiacoli	SEH0507	2005	Sweden	Europe	human	O157			stx2A		eae	1	E
SAMN15234474	GCF_015699515.1	562	latest	Contig	Full	2020-11-30	ASM1569951v1	Escherichiacoli	SEH0508	2005	Sweden	Europe	human	O157			stx2A	stx2B	eae	1	E
SAMN15234475	GCF_015699495.1	562	latest	Contig	Full	2020-11-30	ASM1569949v1	Escherichiacoli	SEH0601	2006	Sweden	Europe	human	O121			stx2A	stx2B	eae	1	B1
SAMN15234476	GCF_015699465.1	562	latest	Contig	Full	2020-11-30	ASM1569946v1	Escherichiacoli	SEH0602	2006	Sweden	Europe	human	O157			stx2A		eae	1	E
SAMN15234477	GCF_015699455.1	562	latest	Contig	Full	2020-11-30	ASM1569945v1	Escherichiacoli	SEH0603	2006	Sweden	Europe	human	O157			stx2A	stx2B	eae	1	E
SAMN15234478	GCF_015699425.1	562	latest	Contig	Full	2020-11-30	ASM1569942v1	Escherichiacoli	SEH0701	2007	Sweden	Europe	human	O157			stx2A		eae	1	E
SAMN15234479	GCF_015699415.1	562	latest	Contig	Full	2020-11-30	ASM1569941v1	Escherichiacoli	SEH0702	2007	Sweden	Europe	human	O103			stx2A	stx2B	eae	1	B1
SAMN15234480	GCF_015699395.1	562	latest	Contig	Full	2020-11-30	ASM1569939v1	Escherichiacoli	SEH0801	2008	Sweden	Europe	human	O111	stx1A	stx1B	stx2A	stx2B	eae	1	E
SAMN15234481	GCF_015699365.1	562	latest	Contig	Full	2020-11-30	ASM1569936v1	Escherichiacoli	SEH0901	2009	Sweden	Europe	human	O157				stx2B	eae	1	E
SAMN15234482	GCF_015699355.1	562	latest	Contig	Full	2020-11-30	ASM1569935v1	Escherichiacoli	SEH1001	2010	Sweden	Europe	human	O157				stx2B	eae	1	D
SAMN15234483	GCF_015699315.1	562	latest	Contig	Full	2020-11-30	ASM1569931v1	Escherichiacoli	SEH1002	2010	Sweden	Europe	human	O121			stx2A	stx2B	eae	1	B1
SAMN15234484	GCF_015699325.1	562	latest	Contig	Full	2020-11-30	ASM1569932v1	Escherichiacoli	SEH1003	2010	Sweden	Europe	human	O145			stx2A	stx2B	eae	1	D
SAMN15234485	GCF_015699295.1	562	latest	Contig	Full	2020-11-30	ASM1569929v1	Escherichiacoli	SEH1004	2010	Sweden	Europe	human	O26			stx2A	stx2B	eae	1	B1
SAMN15234486	GCF_015699255.1	562	latest	Contig	Full	2020-11-30	ASM1569925v1	Escherichiacoli	SEH1005	2010	Sweden	Europe	human	O157				stx2B	eae	1	B1
SAMN15234487	GCF_015699265.1	562	latest	Contig	Full	2020-11-30	ASM1569926v1	Escherichiacoli	SEH1101	2011	Sweden	Europe	human	O26	stx1A	stx1B			eae	1	B1
SAMN15234488	GCF_015699215.1	562	latest	Contig	Full	2020-11-30	ASM1569921v1	Escherichiacoli	SEH1102	2011	Sweden	Europe	human	O157			stx2A	stx2B	eae	1	B1
SAMN15234490	GCF_015699165.1	562	latest	Contig	Full	2020-11-30	ASM1569916v1	Escherichiacoli	SEH1202	2012	Sweden	Europe	human	O121			stx2A	stx2B	eae	1	B1
SAMN15234492	GCF_015699145.1	562	latest	Contig	Full	2020-11-30	ASM1569914v1	Escherichiacoli	SEH1301	2013	Sweden	Europe	human	O121			stx2A	stx2B	eae	1	B1
SAMN15234493	GCF_015699115.1	562	latest	Contig	Full	2020-11-30	ASM1569911v1	Escherichiacoli	SEH1401	2014	Missing	Missing	human	O59			stx2A	stx2B		0	B1
SAMN15234494	GCF_015699135.1	562	latest	Contig	Full	2020-11-30	ASM1569913v1	Escherichiacoli	SEH1402	2014	Sweden	Europe	human	O121			stx2A	stx2B	eae	1	B1
SAMN15234495	GCF_015699095.1	562	latest	Contig	Full	2020-11-30	ASM1569909v1	Escherichiacoli	SEH1403	2014	Sweden	Europe	human	O103	stx1A	stx1B			eae	1	B1
SAMN15234496	GCF_015699025.1	562	latest	Contig	Full	2020-11-30	ASM1569902v1	Escherichiacoli	SEH1404	2014	Sweden	Europe	human	O121			stx2A	stx2B	eae	1	B1
SAMN15234497	GCF_015699015.1	562	latest	Contig	Full	2020-11-30	ASM1569901v1	Escherichiacoli	SEH1405	2014	Sweden	Europe	human	O165				stx2B	eae	1	A
SAMN15234498	GCF_015699065.1	562	latest	Contig	Full	2020-11-30	ASM1569906v1	Escherichiacoli	SEH1406	2014	Sweden	Europe	human	O157			stx2A	stx2B	eae	1	A
SAMN15234499	GCF_015699055.1	562	latest	Contig	Full	2020-11-30	ASM1569905v1	Escherichiacoli	SEH1407	2014	Sweden	Europe	human	O26			stx2A	stx2B	eae	1	A
SAMN15234500	GCF_015698975.1	562	latest	Contig	Full	2020-11-30	ASM1569897v1	Escherichiacoli	SEH1501	2015	Sweden	Europe	human	O165				stx2B	eae	1	A
SAMN15234501	GCF_015698955.1	562	latest	Contig	Full	2020-11-30	ASM1569895v1	Escherichiacoli	SEH1601	2016	Sweden	Europe	human	O157			stx2A	stx2B	eae	1	E
SAMN15234502	GCF_015698915.1	562	latest	Contig	Full	2020-11-30	ASM1569891v1	Escherichiacoli	SEH1701	2017	Sweden	Europe	human	O157			stx2A	stx2B	eae	1	F
SAMN15234503	GCF_015698925.1	562	latest	Contig	Full	2020-11-30	ASM1569892v1	Escherichiacoli	SEH1801	2018	Sweden	Europe	human	O157			stx2A	stx2B	eae	1	F
SAMN15234504	GCF_015698965.1	562	latest	Contig	Full	2020-11-30	ASM1569896v1	Escherichiacoli	SEH1802	2018	Sweden	Europe	human	O157			stx2A	stx2B	eae	1	E
SAMN15486632	GCF_013850805.1	562	latest	Contig	Full	2020-07-28	UQ	Escherichiacoli	GCPRC7	2019	Australia	Oceania	animal	O93, O8						0	A
SAMN15486718	GCF_013851245.1	562	latest	Contig	Full	2020-07-28	ASM1385124v1	Escherichiacoli	GCPRC5	2019	Australia	Oceania	animal	O36						0	A
SAMN15486719	GCF_013851255.1	562	latest	Contig	Full	2020-07-28	ASM1385125v1	Escherichiacoli	GCPRC21B	2019	Australia	Oceania	animal	O13/O135, O13						0	A
SAMN15486720	GCF_013851205.1	562	latest	Contig	Full	2020-07-28	ASM1385120v1	Escherichiacoli	GCPRC6	2019	Australia	Oceania	animal	OX10						0	A
SAMN15486723	GCF_013851125.1	562	latest	Contig	Full	2020-07-28	ASM1385112v1	Escherichiacoli	GCPRC143B	2019	Australia	Oceania	animal	O147						0	A
SAMN15486725	GCF_013851105.1	562	latest	Contig	Full	2020-07-28	ASM1385110v1	Escherichiacoli	GCPRC55B	2019	Australia	Oceania	animal	O81						0	A
SAMN15486726	GCF_013851065.1	562	latest	Contig	Full	2020-07-28	ASM1385106v1	Escherichiacoli	GCPRC8	2019	Australia	Oceania	animal	O21						0	A
SAMN15486728	GCF_013851045.1	562	latest	Contig	Full	2020-07-28	ASM1385104v1	Escherichiacoli	GCPRC115C	2019	Australia	Oceania	animal	O71						0	A
SAMN15486729	GCF_013851005.1	562	latest	Contig	Full	2020-07-28	ASM1385100v1	Escherichiacoli	GCPRC69C	2019	Australia	Oceania	animal	O45						0	D
SAMN15486733	GCF_013850935.1	562	latest	Contig	Full	2020-07-28	ASM1385093v1	Escherichiacoli	GCPRC111B	2019	Australia	Oceania	animal	Unknown						0	A
SAMN15486734	GCF_013850925.1	562	latest	Contig	Full	2020-07-28	ASM1385092v1	Escherichiacoli	GCPRC2	2019	Australia	Oceania	animal	O12						0	A
SAMN15486735	GCF_013850855.1	562	latest	Contig	Full	2020-07-28	ASM1385085v1	Escherichiacoli	GCPRC19A	2019	Australia	Oceania	animal	O117						0	C
SAMN15486737	GCF_013850905.1	562	latest	Contig	Full	2020-07-28	ASM1385090v1	Escherichiacoli	GCPRC9	2019	Australia	Oceania	animal	O16						0	C
SAMN15486738	GCF_013850825.1	562	latest	Contig	Full	2020-07-28	ASM1385082v1	Escherichiacoli	GCPRC46B	2019	Australia	Oceania	animal	O2, O50/O2						0	B1
SAMN15486739	GCF_013850835.1	562	latest	Contig	Full	2020-07-28	ASM1385083v1	Escherichiacoli	GCPRC20B	2019	Australia	Oceania	animal	O142						0	B1
SAMN16120653	GCF_014904115.1	562	latest	Contig	Full	2020-10-20	ASM1490411v1	Escherichiacoli	NT2A7	2018	China	Asia	animal	O22						0	A
SAMN16183872	GCF_014771275.1	2773707	latest	Complete Genome	Full	2020-09-28	ASM1477127v1	EscherichiacoliO19:H7	97.3	2012	USA	North_america	animal	O19						0	A
SAMN16183873	GCF_014771055.1	2773706	latest	Complete Genome	Full	2020-09-28	ASM1477105v1	EscherichiacoliO68:H12	730V1	2013	USA	North_america	animal	O62						0	A
SAMN16278771	GCF_014861145.1	562	latest	Scaffold	Full	2020-10-07	ASM1486114v1	Escherichiacoli	182H4	2018	France	Europe	human	O53						0	A
SAMN16279610	GCF_014863145.1	562	latest	Scaffold	Full	2020-10-07	ASM1486314v1	Escherichiacoli	201B8	2019	France	Europe	human	O15						0	D
SAMN16279614	GCF_014863025.1	562	latest	Scaffold	Full	2020-10-07	ASM1486302v1	Escherichiacoli	202B3	2019	France	Europe	human	O45						0	D
SAMN16279618	GCF_014862965.1	562	latest	Scaffold	Full	2020-10-07	ASM1486296v1	Escherichiacoli	204I1	2019	France	Europe	human	O86						0	D
SAMN16279620	GCF_014862945.1	562	latest	Scaffold	Full	2020-10-07	ASM1486294v1	Escherichiacoli	207G2	2019	France	Europe	human	O25						0	A
SAMN16279627	GCF_014862715.1	562	latest	Scaffold	Full	2020-10-07	ASM1486271v1	Escherichiacoli	213J6	2019	France	Europe	human	O75						0	B2
SAMN16279633	GCF_015206795.1	562	latest	Scaffold	Full	2020-11-02	ASM1520679v1	Escherichiacoli	221C7	2019	France	Europe	human	O9						0	A
SAMN16279639	GCF_014862585.1	562	latest	Scaffold	Full	2020-10-07	ASM1486258v1	Escherichiacoli	225000	2019	France	Europe	human	O19						0	A
SAMN16279733	GCF_014895435.1	562	latest	Contig	Full	2020-10-19	ASM1489543v1	Escherichiacoli	UoL_58	2018	UnitedKingdom	Europe	animal	OgN3						0	B1
SAMN16279738	GCF_014895355.1	562	latest	Contig	Full	2020-10-19	ASM1489535v1	Escherichiacoli	UoL_64	2018	UnitedKingdom	Europe	animal	O76						0	B1
SAMN16279740	GCF_014895295.1	562	latest	Contig	Full	2020-10-19	ASM1489529v1	Escherichiacoli	UoL_66	2018	UnitedKingdom	Europe	animal	O112ab						0	D
SAMN16279743	GCF_014895225.1	562	latest	Contig	Full	2020-10-19	ASM1489522v1	Escherichiacoli	UoL_71	2018	UnitedKingdom	Europe	animal	O17/O77						0	D
SAMN16279749	GCF_014895105.1	562	latest	Contig	Full	2020-10-19	ASM1489510v1	Escherichiacoli	UoL_78	2018	UnitedKingdom	Europe	animal	O160, O8						0	D
SAMN16279751	GCF_014895065.1	562	latest	Contig	Full	2020-10-19	ASM1489506v1	Escherichiacoli	UoL_80	2018	UnitedKingdom	Europe	animal	O55						0	B1
SAMN16279754	GCF_014895025.1	562	latest	Contig	Full	2020-10-19	ASM1489502v1	Escherichiacoli	UoL_85	2018	UnitedKingdom	Europe	animal	O29						0	A
SAMN16279757	GCF_014894945.1	562	latest	Contig	Full	2020-10-19	ASM1489494v1	Escherichiacoli	UoL_88	2018	UnitedKingdom	Europe	animal	O162, O89						0	A
SAMN16279760	GCF_014893325.1	562	latest	Contig	Full	2020-10-19	ASM1489332v1	Escherichiacoli	UoL_91	2018	UnitedKingdom	Europe	animal	O2, O50/O2						0	B2
SAMN16279764	GCF_014893195.1	562	latest	Contig	Full	2020-10-19	ASM1489319v1	Escherichiacoli	UoL_95	2018	UnitedKingdom	Europe	animal	O1						0	D
SAMN16279767	GCF_014893245.1	562	latest	Contig	Full	2020-10-19	ASM1489324v1	Escherichiacoli	UoL_99	2018	UnitedKingdom	Europe	animal	O102						0	D
SAMN16279768	GCF_014893175.1	562	latest	Contig	Full	2020-10-19	ASM1489317v1	Escherichiacoli	UoL_100	2018	UnitedKingdom	Europe	animal	O78						0	B1
SAMN16279769	GCF_014893145.1	562	latest	Contig	Full	2020-10-19	ASM1489314v1	Escherichiacoli	UoL_101	2018	UnitedKingdom	Europe	animal	O9						0	C
SAMN16279771	GCF_014893115.1	562	latest	Contig	Full	2020-10-19	ASM1489311v1	Escherichiacoli	UoL_103	2018	UnitedKingdom	Europe	animal	O75						0	B2
SAMN16380221	GCF_014896975.1	562	latest	Contig	Full	2020-10-19	ASM1489697v1	Escherichiacoli	NA334	2010	India	Asia	human	O6						0	B2
SAMN16793235	GCF_015693825.1	562	latest	Contig	Full	2020-11-28	ASM1569382v1	Escherichiacoli	1.EC	2011	Colombia	South_america	human	O1						0	F
SAMN16793240	GCF_015693725.1	562	latest	Contig	Full	2020-11-28	ASM1569372v1	Escherichiacoli	6EC	2012	Colombia	South_america	human	O160, O8						0	F
SAMN16793252	GCF_015693445.1	562	latest	Contig	Full	2020-11-28	ASM1569344v1	Escherichiacoli	18EC	2016	Colombia	South_america	human	OgN3						0	F
SAMN16793253	GCF_015693425.1	562	latest	Contig	Full	2020-11-28	ASM1569342v1	Escherichiacoli	19EC	2017	Colombia	South_america	human	O102						0	D
SAMN16793257	GCF_015693335.1	562	latest	Contig	Full	2020-11-28	ASM1569333v1	Escherichiacoli	23EC	2017	Colombia	South_america	human	O18ac, O18						0	B1
SAMN16793259	GCF_015693325.1	562	latest	Contig	Full	2020-11-28	ASM1569332v1	Escherichiacoli	25EC	2017	Colombia	South_america	human	O25						0	B2
SAMN16793260	GCF_015693345.1	562	latest	Contig	Full	2020-11-28	ASM1569334v1	Escherichiacoli	26EC	2017	Colombia	South_america	human	Unknown						0	B1
SAMN16812772	GCF_015690315.1	562	latest	Scaffold	Full	2020-11-25	ASM1569031v1	Escherichiacoli	E7102	2020	China	Asia	human	O16						0	B2
SAMN16812774	GCF_015690285.1	562	latest	Scaffold	Full	2020-11-25	ASM1569028v1	Escherichiacoli	E4396	2020	China	Asia	human	O75						0	B2
SAMN16812776	GCF_015690145.1	562	latest	Contig	Full	2020-11-25	ASM1569014v1	Escherichiacoli	E7088	2020	China	Asia	human	O8						0	C
SAMN16812780	GCF_015690195.1	562	latest	Scaffold	Full	2020-11-25	ASM1569019v1	Escherichiacoli	E3966	2020	China	Asia	human	O45						0	F
SAMN16812781	GCF_015690365.1	562	latest	Scaffold	Full	2020-11-25	ASM1569036v1	Escherichiacoli	E4740	2020	China	Asia	human	O18ac, O18						0	B2
SAMN16812783	GCF_015690155.1	562	latest	Scaffold	Full	2020-11-25	ASM1569015v1	Escherichiacoli	E62603	2020	China	Asia	human	O28ab						0	B1
SAMN26036515	JAOQMG000000000	562	latest	Contig	Full	2020-06-30	06QMA126-1-unicyclerassembly	Escherichia coli	06QMA126-1	2006	Europe	France	Minced meat	O153/O178	stx1A	stx1B	stx2A	stx2B		0	B1
SAMN26036516	JAOQMF000000000	562	latest	Contig	Full	2020-07-02	06QMA140-2-unicycler-assembly	Escherichia coli	06QMA140-2	2006	Europe	France	Minced meat	O149	stx1A	stx1B				0	D
SAMN26036517	JAOQME000000000	562	latest	Contig	Full	2020-06-28	06QMA181-1a-Unicycler-assembly	Escherichia coli	06QMA181-1a	2006	Europe	France	Minced meat	O91	stx1A	stx1B	stx2A	stx2B		0	B1
SAMN26036518	JAOQMD000000000	562	latest	Contig	Full	2020-07-03	06QMA227-3-Unicycler-assembly	Escherichia coli	06QMA227-3	2006	Europe	France	Minced meat	OgN31			stx2A	stx2B		0	A
SAMN26036519	JAOQMC000000000	562	latest	Contig	Full	2020-07-06	07HMPA386-Unicycler-assembly	Escherichia coli	07HMPA386	2007	Europe	France	Minced meat	O134, O46	stx1A	stx1B	stx2A	stx2B		0	B1
SAMN26036520	JAOQMB000000000	562	latest	Contig	Full	2020-06-30	07HMPA903-unicyclerassembly	Escherichia coli	07HMPA903	2007	Europe	France	Minced meat	O113			stx2A	stx2B		0	B1
SAMN26036521	JAOWPP000000000	562	latest	Contig	Full	2020-03-30	07HMPA966-Canu_pilon	Escherichia coli	07HMPA966	2007	Europe	France	Minced meat	O91			stx2A	stx2B		0	B1
SAMN26036522	JAOQMA000000000	562	latest	Contig	Full	2020-07-01	09QMA299-3B-Unicycler-assembly	Escherichia coli	09QMA299-3B	2009	Europe	France	Dairy product	O175			stx2A	stx2B		0	B1
SAMN26036523	JAOQLZ000000000	562	latest	Contig	Full	2020-07-02	09QMA303-1A-unicycler-assembly	Escherichia coli	09QMA303-1A	2009	Europe	France	Dairy product	O8			stx2A	stx2B		0	B1
SAMN26036524	JAOQLY000000000	562	latest	Contig	Full	2020-07-02	09QMA311-2-3-Unicycler-assembly	Escherichia coli	09QMA311-2-3	2009	Europe	France	Dairy product	O175			stx2A	stx2B		0	B1
SAMN26036525	JAOQLX000000000	562	latest	Contig	Full	2020-06-27	09QMA33-1-Unicycler-assembly	Escherichia coli	09QMA33-1	2009	Europe	France	Dairy product	O2, O50/O2			stx2A	stx2B		0	A
SAMN26036526	JAOQLW000000000	562	latest	Contig	Full	2020-07-13	09QMA47.1_unicycler	Escherichia coli	09QMA47-1	2009	Europe	France	Dairy product	O6	stx1A	stx1B				0	A
SAMN26036513	JAOQMI000000000	562	latest	Contig	Full	2022-03-13	1429-unicycler-assembly	Escherichia coli	1429	Missing	Europe	France	Dairy product	O76	stx1A	stx1B				0	B1
SAMN26036527	JAOQLV000000000	562	latest	Contig	Full	2020-06-28	1890-4-Unicycler-assembly	Escherichia coli	1890-4	2015	Europe	France	Dairy product	O26	stx1A	stx1B			eae	1	B1
SAMN26036528	JAOQLU000000000	562	latest	Contig	Full	2022-02-01	2011-O26-Unicycler-assembly	Escherichia coli	2011-O26	2016	Europe	France	Dairy product	O26	stx1A	stx1B			eae	1	B1
SAMN26036529	JAOQLT000000000	562	latest	Contig	Full	2020-06-30	2026-O145-unicycler-assembly	Escherichia coli	2026-O145	2015	Europe	France	Dairy product	O145			stx2A	stx2B	eae	1	D
SAMN26036530	JAOQLS000000000	562	latest	Contig	Full	2020-07-12	2039-O26_unicycler	Escherichia coli	2039-O26	2016	Europe	France	Dairy product	O26	stx1A	stx1B			eae	1	B1
SAMN26036531	JAOQLR000000000	562	latest	Contig	Full	2020-07-08	2048-O145-unicycler-assembly	Escherichia coli	2048-O145	2016	Europe	France	Dairy product	O145			stx2A	stx2B	eae	1	D
SAMN26036532	pas depose	562	latest	Contig	Full	2020-07-13	2142-O103_unicycler	Escherichia coli	2142-O103	2016	Europe	France	Dairy product	O103					eae	0	B1
SAMN26036533	JAOQLQ000000000	562	latest	Contig	Full	2020-07-09	2149-O103-unicycler-assembly	Escherichia coli	2149-O103	2016	Europe	France	Dairy product	O103	stx1A	stx1B			eae	1	B1
SAMN26036514	JAOQMH000000000	562	latest	Contig	Full	2020-06-30	2206-Unicycler-assembly	Escherichia coli	2206	Missing	Europe	France	Dairy product	O79	stx1A	stx1B	stx2A	stx2B		0	E
SAMN26036534	JAOWNW000000000	562	latest	Contig	Full	2020-06-26	2236-3b-Flye_assembly	Escherichia coli	2236-3b	2015	Europe	France	Dairy product	O26	stx1A	stx1B			eae	1	B1
SAMN26036535	JAOQLP000000000	562	latest	Contig	Full	2022-02-08	2918-O145-Unicycler-assembly	Escherichia coli	2918-O145	2016	Europe	France	Dairy product	O145			stx2A	stx2B	eae	1	D
SAMN26036536	JAOWOW000000000	562	latest	Contig	Full	2020-04-28	3273-O103-flye-racon4-medaka-pilon	Escherichia coli	3273-O103	2016	Europe	France	Dairy product	O103	stx1A	stx1B			eae	1	B1
SAMN26036537	JAOQLO000000000	562	latest	Contig	Full	11/2020	3313-O111_unicycler-assembly	Escherichia coli	3313-O111	2016	Europe	France	Dairy product	O111	stx1A	stx1B			eae	1	B1
SAMN26036538	JAOWNL000000000	562	latest	Contig	Full	2020-07-16	3382-O103-flye-racon3-medaka-consensus	Escherichia coli	3382-O103	2016	Europe	France	Dairy product	O103	stx1A	stx1B			eae	1	U
SAMN26036539	JAOWNU000000000	562	latest	Contig	Full	2020-07-16	3383-O103-flye-racon-medaka-consensus	Escherichia coli	3383-O103	2016	Europe	France	Dairy product	O103	stx1A	stx1B			eae	1	B1
SAMN26036540	JAOWNT000000000	562	latest	Contig	Full	2020-11-30	3383-O26b-flye-assembly-2	Escherichia coli	3383-O26b	2016	Europe	France	Dairy product	O26	stx1A	stx1B			eae	1	B1
SAMN26036541	JAOWNS000000000	562	latest	Contig	Full	2020-06-05	3430-O103-flye-racon-medaka-consensus	Escherichia coli	3430-O103	2016	Europe	France	Dairy product	O103	stx1A	stx1B			eae	1	U
SAMN26036542	JAOQLN000000000	562	latest	Contig	Full	2020-07-10	429-O26_unicycler	Escherichia coli	429-O26	2016	Europe	France	Dairy product	O26	stx1A	stx1B			eae	1	B1
SAMN26036544	JAOQLM000000000	562	latest	Contig	Full	2020-07-10	4747-O26_unicycler	Escherichia coli	4747-O26	2014	Europe	France	Dairy product	O26	stx1A	stx1B			eae	1	B1
SAMN26036545	JAOWPM000000000	562	latest	Contig	Full	2020-11-18	6423-O26-pilon-canu	Escherichia coli	6423-O26	2015	Europe	France	Dairy product	O26	stx1A	stx1B			eae	1	B1
SAMN26036546	JAOQLL000000000	562	latest	Contig	Full	2020-06-25	97HMPL449-unicycler-assembly	Escherichia coli	97HMPL449	1997	Europe	France	Dairy product	Unknown	stx1A	stx1B				0	A
SAMN26036547	JAOQLK000000000	562	latest	Contig	Full	11/2020	97HMPL473-Unicycler-Assembly	Escherichia coli	97HMPL473	1997	Europe	France	Dairy product	O3	stx1A	stx1B				0	A
SAMN26036548	JAOQLJ000000000	562	latest	Contig	Full	2020-06-27	97HMPL650-unicycler-assembly	Escherichia coli	97HMPL650	1997	Europe	France	Dairy product	O110	stx1A	stx1B				0	A
SAMN26036549	JAOQLI000000000	562	latest	Contig	Full	2020-07-13	97HMPL652_unicycler	Escherichia coli	97HMPL652	1997	Europe	France	Dairy product	O110	stx1A	stx1B				0	A
SAMN26036550	JAOWNQ000000000	562	latest	Contig	Full	2020-07-16	97HMPL657-flye-racon-medaka-pilon	Escherichia coli	97HMPL657	1997	Europe	France	Dairy product	O136	stx1A	stx1B				0	A
SAMN26036551	JAOQLH000000000	562	latest	Contig	Full	06/2020	97HMPL915-unicycler-assembly	Escherichia coli	97HMPL915	1997	Europe	France	Dairy product	O112ac			stx2A	stx2B		0	B1
SAMN26036552	JAOWPK000000000	562	latest	Contig	Full	2020-04-08	98HMPL324-Canu-assembly	Escherichia coli	98HMPL324	1998	Europe	France	Dairy product	O174			stx2A	stx2B		0	B1
SAMN26036553	JAOQLG000000000	562	latest	Contig	Full	2020-07-13	98HMPL325_unicycler	Escherichia coli	98HMPL325	1998	Europe	France	Dairy product	O17/O77, O17/O44			stx2A	stx2B		0	D
SAMN26036554	JAOQLF000000000	562	latest	Contig	Full	2020-07-09	98HMPL475-unicycler-assembly	Escherichia coli	98HMPL475	1998	Europe	France	Dairy product	O110	stx1A	stx1B				0	A
SAMN26036555	JAOQLE000000000	562	latest	Contig	Full	2020-07-10	98HMPL479-unicycler	Escherichia coli	98HMPL479	1998	Europe	France	Dairy product	O91	stx1A	stx1B	stx2A	stx2B		0	B1
SAMN26036556	JAOQLD000000000	562	latest	Contig	Full	2020-02-19	98HMPL487-Unicycler-assembly	Escherichia coli	98HMPL487	1998	Europe	France	Dairy product	O136	stx1A	stx1B				0	A
SAMN26036557	JAOQLC000000000	562	latest	Contig	Full	2020-07-14	Crl154393_unicycler	Escherichia coli	Crl154393	Missing	Europe	France	Minced meat	O157			stx2A	stx2B	eae	1	E
SAMN26036558	JAOQLB000000000	562	latest	Contig	Full	2020-07-14	Crl154395_unicycler	Escherichia coli	Crl154395	Missing	Europe	France	Minced meat	O157			stx2A	stx2B	eae	1	E
SAMN26036559	JAOQLA000000000	562	latest	Contig	Full	2020-07-21	Crl154397-Unicycler-assembly	Escherichia coli	Crl154397	Missing	Europe	France	Minced meat	O157			stx2A	stx2B	eae	1	E
SAMN26036560	JAOQKZ000000000	562	latest	Contig	Full	2020-07-22	Crl169922-Unicycler-assembly	Escherichia coli	Crl169922	Missing	Europe	France	Minced meat	O82						0	B1
SAMN26036561	JAOQKY000000000	562	latest	Contig	Full	2020-07-22	Crl169937-Unicycler-assembly	Escherichia coli	Crl169937	Missing	Europe	France	Minced meat	O51						0	EC_control_fail
SAMN26036562	JAOQKX000000000	562	latest	Contig	Full	2020-07-10	CrlO103-Unicycler-assembly	Escherichia coli	CrlO103	Missing	Europe	France	Minced meat	O103						0	B1
SAMN26036563	JAOWOJ000000000	562	latest	Contig	Full	2020-11-03	CrlO157-pilon-medaka-racon-flye-assembly	Escherichia coli	CrlO157	Missing	Europe	France	Minced meat	O157			stx2A	stx2B	eae	1	E
SAMN26036565	JAOQKV000000000	562	latest	Contig	Full	2020-07-23	EC14-Unicycler-assembly	Escherichia coli	EC14	1995-1996	Europe	France	Dairy product	O174			stx2A	stx2B		0	B1
SAMN26036566	JAOWPH000000000	562	latest	Contig	Full	2020-10-02	ECA135-canu-pilon	Escherichia coli	ECA135	1997	Europe	France	Minced meat	O22			stx2A	stx2B		0	B1
SAMN26036568	JAOQKU000000000	562	latest	Contig	Full	2020-07-23	ECA193-Unicycler-assembly	Escherichia coli	ECA193	1997	Europe	France	Minced meat	O8	stx1A	stx1B	stx2A	stx2B		0	B1
SAMN26036569	JAOQKT000000000	562	latest	Contig	Full	2020-07-07	ECA194-Unicycler-assembly	Escherichia coli	ECA194	1997	Europe	France	Minced meat	O179	stx1A	stx1B	stx2A	stx2B		0	B1
SAMN26036570	JAOQKS000000000	562	latest	Contig	Full	2020-07-10	ECA279_unicycler	Escherichia coli	ECA279	1997	Europe	France	Minced meat	O174	stx1A	stx1B	stx2A	stx2B		0	B1
SAMN26036571	JAOWNP000000000	562	latest	Contig	Full	2020-07-03	ECA329-flye-racon2-medaka-consensus	Escherichia coli	ECA329	1997	Europe	France	Minced meat	O91			stx2A	stx2B		0	B1
SAMN26036575	JAOQKR000000000	562	latest	Contig	Full	06/2020	ECA399-Unicycler-assembly	Escherichia coli	ECA399	1997	Europe	France	Minced meat	O174			stx2A	stx2B		0	B1
SAMN26036576	JAOWPG000000000	562	latest	Contig	Full	2020-10-02	ECA400-pilon-canu	Escherichia coli	ECA400	1997	Europe	France	Minced meat	O6			stx2A	stx2B		0	A
SAMN26036577	JAOQKQ000000000	562	latest	Contig	Full	2020-02-22	ECA447-Unicycler-assembly	Escherichia coli	ECA447	1997	Europe	France	Minced meat	O22	stx1A	stx1B	stx2A	stx2B		0	B1
SAMN26036578	JAOWNK000000000	562	latest	Contig	Full	2020-07-16	ECA89-flye-assembly	Escherichia coli	ECA89	1995-1996	Europe	France	Dairy product	Unknown	stx1A	stx1B				0	B1
SAMN26036579	JAOQKP000000000	562	latest	Contig	Full	2020-02-22	ECA97-Unicycler-assembly2	Escherichia coli	ECA97	1995-1996	Europe	France	Dairy product	O113			stx2A	stx2B		0	A
SAMN26036564	JAOWPI000000000	562	latest	Contig	Full	2020-10-02	Ecoli-12-1-canu-pilon	Escherichia coli	Ecoli-12-1	1997	Europe	France	Minced meat	O157			stx2A	stx2B	eae	1	E
SAMN26036582	JAOWOA000000000	562	latest	Contig	Full	2020-07-16	NC672mucus-flye-pilon	Escherichia coli	NC672mucus	Missing	Europe	France	Animal	OX13						0	B1
SAMN26036583	JAOQKO000000000	562	latest	Contig	Full	2020-07-23	NC809-Unicycler-assembly	Escherichia coli	NC809	Missing	Europe	France	Animal	O41						0	B1
SAMN26036584	JAOQKN000000000	562	latest	Contig	Full	2020-02-22	NV34-Unicycler-assembly	Escherichia coli	NV34	Missing	Europe	France	Minced meat	O168			stx2A	stx2B		0	B1
SAMN26036585	JAOWNM000000000	562	latest	Contig	Full	2021-02-04	NV36-unicycler-50x-assembly	Escherichia coli	NV36	Missing	Europe	France	Minced meat	O75	stx1A	stx1B	stx2A	stx2B		0	B1
SAMN26036586	JAOWNO000000000	562	latest	Contig	Full	2020-04-28	Slk8430761-flye-racon-medaka-consensus	Escherichia coli	Slk8430761	2014	Europe	France	Dairy product	O177			stx2A	stx2B	eae	1	A
SAMN26036587	JAOQKL000000000	562	latest	Contig	Full	2020-07-12	Slk8430767_unicycler	Escherichia coli	Slk8430767	2014	Europe	France	Dairy product	O177			stx2A	stx2B	eae	1	A
