# Supplementary material for: Combination of whole genome sequencing and supervised machine learning provides unambiguous identification of eae-positive Shiga toxin-producing Escherichia coli
Source: Front Microbiol. 2023 May 12;14:1118158. doi: 10.3389/fmicb.2023.1118158 (PMC10213463; doi:10.3389/fmicb.2023.1118158)
Supplement: Supplementary file 2 [file Table_2.XLSX]

## Sheet: CV
Supplementary Table 2 : Accuracy from 10 fold cross-validation of each algorithm using different level of clusterisation
Model	Accuracy fold1	Accuracy fold2	Accuracy fold3	Accuracy fold4	Accuracy fold5	Accuracy fold6	Accuracy fold7	Accuracy fold8	Accuracy fold9	Accuracy fold10	Mean Accuracy	Standard Deviation
Decision_Tree-cluster_ID-d005	0.99166667	0.98319328	1.	1.	1.	0.97478992	1.	0.98319328	1.	0.98319328	0.9916036414565828	0.00970338958678308
Decision_Tree-cluster_ID-d010	0.99152542	1.	0.94915254	1.	1.	0.99152542	0.97435897	1.	0.99145299	0.98290598	0.9880921338548457	0.0161033030321648
Decision_Tree-cluster_ID-d020	0.96460177	0.99115044	1.	1.	1.	0.96460177	0.99115044	0.97345133	1.	0.98214286	0.9867098609355246	0.0146064300148496
Decision_Tree-cluster_ID-d050	0.97938144	0.96907216	0.97916667	0.98958333	0.98958333	0.98958333	0.92708333	0.95833333	0.95833333	0.98958333	0.9729703608247424	0.0203654393333651
Decision_Tree-cluster_ID-d100	1.	0.98360656	0.95081967	0.96721311	1.	1.	1.	1.	0.98333333	1.	0.9884972677595627	0.0173752030012461
Decision_Tree-cluster_ID-d200	0.90909091	1.	1.	0.90909091	0.90909091	0.72727273	0.81818182	1.	1.	0.9	0.9172727272727274	0.0905497941518181
Extra_Trees-cluster_ID-d005	0.95833333	0.99159664	1.	1.	1.	1.	0.99159664	1.	1.	1.	0.9941526610644258	0.0130615235356834
Extra_Trees-cluster_ID-d010	0.99152542	1.	0.99152542	1.	0.99152542	1.	0.98290598	1.	1.	0.99145299	0.9948935245545416	0.00596239460390809
Extra_Trees-cluster_ID-d020	0.96460177	0.99115044	0.99115044	1.	1.	0.99115044	1.	0.99115044	0.99107143	0.99107143	0.9911346396965867	0.0102186431138488
Extra_Trees-cluster_ID-d050	0.98969072	1.	1.	0.98958333	0.98958333	1.	0.96875	1.	0.98958333	1.	0.9927190721649485	0.00987840250667356
Extra_Trees-cluster_ID-d100	0.96721311	1.	0.98360656	0.95081967	1.	0.98333333	0.98333333	1.	0.98333333	0.98333333	0.9834972677595626	0.015456530984318
Extra_Trees-cluster_ID-d200	1.	1.	1.	0.81818182	1.	0.90909091	0.90909091	1.	0.90909091	0.9	0.9445454545454546	0.0642038185960465
Gradient_Boosting-cluster_ID-d005	0.99166667	1.	1.	1.	1.	1.	1.	1.	1.	0.99159664	0.998326330532213	0.00352844266816727
Gradient_Boosting-cluster_ID-d010	1.	1.	0.99152542	1.	0.99152542	1.	0.98290598	1.	1.	0.99145299	0.9957409821816601	0.00603233402064511
Gradient_Boosting-cluster_ID-d020	0.99115044	0.99115044	1.	1.	0.99115044	0.99115044	1.	0.99115044	1.	1.	0.9955752212389382	0.00466412764838663
Gradient_Boosting-cluster_ID-d050	1.	1.	1.	1.	1.	1.	0.97916667	0.98958333	0.97916667	1.	0.9947916666666666	0.00885246334378685
Gradient_Boosting-cluster_ID-d100	1.	1.	1.	1.	1.	1.	1.	1.	1.	1.	1.0	0
Gradient_Boosting-cluster_ID-d200	0.90909091	1.	1.	0.90909091	1.	0.81818182	0.81818182	1.	1.	0.8	0.9254545454545455	0.086329072819982
LightGBM-cluster_ID-d005	0.99166667	1.	0.99159664	1.	1.	1.	1.	1.	1.	1.	0.998326330532213	0.00352844266816727
LightGBM-cluster_ID-d010	1.	1.	0.98305085	1.	0.99152542	1.	0.99145299	1.	1.	1.	0.9966029262639433	0.00593241991306377
LightGBM-cluster_ID-d020	1.	1.	1.	1.	1.	1.	1.	1.	1.	1.	1.0	0
LightGBM-cluster_ID-d050	1.	1.	0.98958333	1.	1.	1.	1.	1.	1.	1.	0.9989583333333334	0.00329404028343462
LightGBM-cluster_ID-d100	1.	1.	1.	1.	1.	1.	1.	1.	1.	1.	1.0	0
LightGBM-cluster_ID-d200	0.90909091	1.	1.	0.90909091	1.	0.90909091	0.81818182	0.90909091	0.90909091	0.9	0.9263636363636364	0.057885926367656
Logistic_Regression-cluster_ID-d005	0.98333333	1.	0.99159664	0.99159664	1.	1.	1.	1.	1.	0.99159664	0.9958123249299721	0.00590913650113533
Logistic_Regression-cluster_ID-d010	1.	0.99152542	0.98305085	1.	1.	0.99152542	0.99145299	1.	1.	0.99145299	0.9949007677821238	0.00593475344496401
Logistic_Regression-cluster_ID-d020	0.99115044	0.98230088	1.	1.	1.	1.	1.	0.99115044	1.	1.	0.9964601769911503	0.00618766455360843
Logistic_Regression-cluster_ID-d050	1.	1.	0.98958333	0.98958333	0.97916667	0.98958333	0.97916667	0.98958333	0.98958333	1.	0.990625	0.0076860906818189
Logistic_Regression-cluster_ID-d100	1.	1.	0.98360656	0.96721311	1.	1.	0.98333333	1.	0.98333333	1.	0.9917486338797813	0.0116353400131601
Logistic_Regression-cluster_ID-d200	0.81818182	0.90909091	1.	0.72727273	1.	0.81818182	0.81818182	0.90909091	0.81818182	0.9	0.8718181818181818	0.0874545655442133
Random_Forest-cluster_ID-d005	0.96666667	1.	1.	1.	1.	1.	0.99159664	0.99159664	1.	1.	0.9949859943977591	0.0105458856962633
Random_Forest-cluster_ID-d010	1.	0.99152542	0.99152542	0.99152542	0.98305085	0.99152542	0.98290598	1.	0.99145299	0.98290598	0.990641749963784	0.00629145209288815
Random_Forest-cluster_ID-d020	0.96460177	0.99115044	1.	1.	1.	1.	0.98230088	0.99115044	0.99107143	1.	0.9920274968394438	0.0113872937095072
Random_Forest-cluster_ID-d050	0.97938144	1.	1.	0.98958333	0.98958333	0.97916667	0.96875	1.	0.98958333	1.	0.9896048109965637	0.0109576784122074
Random_Forest-cluster_ID-d100	0.95081967	1.	0.98360656	0.95081967	1.	0.98333333	0.98333333	1.	0.98333333	0.98333333	0.9818579234972675	0.0180305796012902
Random_Forest-cluster_ID-d200	1.	0.90909091	1.	0.90909091	1.	0.90909091	0.90909091	0.90909091	0.90909091	0.8	0.9254545454545455	0.061478567852823
SVM-cluster_ID-d005	0.98333333	0.99159664	1.	1.	0.99159664	1.	0.99159664	1.	0.99159664	1.	0.9949719887955183	0.00584460605920906
SVM-cluster_ID-d010	1.	1.	0.99152542	1.	0.98305085	1.	0.99145299	1.	0.99145299	0.99145299	0.9948935245545416	0.00593937295917338
SVM-cluster_ID-d020	0.97345133	0.99115044	1.	1.	1.	1.	0.99115044	0.99115044	1.	1.	0.9946902654867257	0.00854948443960513
SVM-cluster_ID-d050	1.	1.	0.98958333	1.	0.97916667	1.	0.98958333	0.98958333	0.98958333	1.	0.99375	0.00728339488490002
SVM-cluster_ID-d100	0.96721311	1.	0.98360656	0.96721311	1.	1.	1.	1.	0.98333333	1.	0.990136612021858	0.0138388288281499
SVM-cluster_ID-d200	1.	1.	1.	0.81818182	1.	0.90909091	0.81818182	1.	0.90909091	0.9	0.9354545454545455	0.0752650650299179
XGBoost-cluster_ID-d005	0.99166667	1.	1.	1.	1.	1.	1.	1.	0.99159664	0.99159664	0.9974859943977592	0.00404797749318306
XGBoost-cluster_ID-d010	0.99152542	1.	0.99152542	1.	0.99152542	0.99152542	0.98290598	1.	1.	1.	0.9949007677821238	0.00595779294144737
XGBoost-cluster_ID-d020	0.99115044	0.99115044	1.	1.	0.99115044	1.	1.	0.99115044	1.	1.	0.9964601769911503	0.00456989313350179
XGBoost-cluster_ID-d050	1.	1.	1.	1.	1.	1.	0.98958333	0.98958333	0.97916667	1.	0.9958333333333333	0.00728339456707905
XGBoost-cluster_ID-d100	1.	1.	0.98360656	0.96721311	1.	1.	0.98333333	1.	0.96666667	1.	0.9900819672131147	0.0139401100856191
XGBoost-cluster_ID-d200	0.90909091	1.	1.	0.81818182	1.	0.90909091	0.90909091	1.	1.	0.8	0.9345454545454548	0.0781794686750559
