# Supplementary material for: Combination of whole genome sequencing and supervised machine learning provides unambiguous identification of eae-positive Shiga toxin-producing Escherichia coli
Source: Front Microbiol. 2023 May 12;14:1118158. doi: 10.3389/fmicb.2023.1118158 (PMC10213463; doi:10.3389/fmicb.2023.1118158)
Supplement: Supplementary file 3 [file Table_3.XLSX]

## Sheet: Sheet1
Supplementary Table 3: Evaluation metrics from the eight trained models
	class	precision	recall	F1-score	accuracy
Logistic Regression	0	1.00	1.00	1.00	1.00
	1	1.00	1.00	1.00
Random Forest	0	1.00	0.94	0.97	0.97
	1	0.94	1.00	0.97
Gradient Boosting	0	1.00	1.00	1.00	0.97
	1	1.00	1.00	1.00
Extra Trees	0	1.00	0.94	0.97	1.00
	1	0.94	1.00	0.97
XGBClassifier	0	1.00	1.00	1.00	1.00
	1	1.00	1.00	1.00
LGBMClassifier	0	1.00	1.00	1.00	1.00
	1	1.00	1.00	1.00
Decision Tree	0	1.00	1.00	1.00	1.00
	1	1.00	1.00	1.00
SVM	0	1.00	1.00	1.00	1.00
