# Supplementary material for: Combination of whole genome sequencing and supervised machine learning provides unambiguous identification of eae-positive Shiga toxin-producing Escherichia coli
Source: Front Microbiol. 2023 May 12;14:1118158. doi: 10.3389/fmicb.2023.1118158 (PMC10213463; doi:10.3389/fmicb.2023.1118158)
Supplement: Supplementary file 4 [file Table_4.xlsx]

## Sheet: transposed_report
Supplementary table 4: In-silico mixtures and artificially contaminated raw milks assembly metrics
Assembly		# contigs (>= 0 bp)	# contigs (>= 1000 bp)	# contigs (>= 5000 bp)	# contigs (>= 10000 bp)	# contigs (>= 25000 bp)	# contigs (>= 50000 bp)	Total length (>= 0 bp)	Total length (>= 1000 bp)	Total length (>= 5000 bp)	Total length (>= 10000 bp)	Total length (>= 25000 bp)	Total length (>= 50000 bp)	# contigs	Largest contig	Total length	GC (%)	N50	N75	L50	L75	# N's per 100 kbp
97HMPL652 + 2142-O103 10x	STEC-EPEC	92	90	64	47	31	22	6497531	6495987	6411901	6285431	6018717	5713203	92	765100	6497531	50.24	430509	154330	6	12	0.00
97HMPL652 + 2142-O103 20x	STEC-EPEC	105	103	62	44	30	17	6594969	6593190	6470031	6337350	6114894	5672716	105	1911589	6594969	50.17	352220	157655	4	10	0.00
97HMPL652 + 2142-O103 30x	STEC-EPEC	82	82	62	53	39	27	6397416	6397416	6333522	6273762	6065016	5643403	82	762688	6397416	50.39	309457	105370	6	16	0.00
97HMPL652 + 2142-O103 40x	STEC-EPEC	80	78	55	46	36	26	6297689	6296076	6222678	6159182	6006215	5638157	80	879477	6297689	50.38	301797	111282	6	14	0.00
97HMPL652 + 2142-O103 50x	STEC-EPEC	81	81	61	49	38	26	6354570	6354570	6289879	6209472	6044055	5617798	81	880536	6354570	50.36	300916	105708	6	15	0.00
97HMPL652 + KK072/05 10x	STEC-EPEC	84	81	63	49	24	13	6091223	6089043	6037854	5936577	5523014	5173173	84	1907649	6091223	50.17	558430	224027	3	8	0.00
97HMPL652 + KK072/05 20x	STEC-EPEC	87	86	62	47	28	17	6058149	6057179	5989497	5884554	5591379	5216485	87	1582373	6058149	50.15	313740	209882	3	9	1.65
97HMPL652 + KK072/05 30x	STEC-EPEC	91	89	65	48	29	15	6176073	6174369	6106906	5985691	5676030	5175176	91	1896266	6176073	50.10	680080	111557	3	8	0.00
97HMPL652 + KK072/05 40x	STEC-EPEC	90	87	61	48	26	13	6153973	6151377	6074616	5978437	5631739	5151036	90	1838064	6153973	50.17	554181	331899	3	7	0.00
97HMPL652 + KK072/05 50x	STEC-EPEC	91	89	62	45	24	13	6200073	6198578	6123268	6003146	5677233	5282784	91	1840328	6200073	50.19	760238	311235	3	6	0.00
ECA279 + Ecoli12-1 10x	STEC-EHEC	115	109	77	54	26	15	6460110	6455898	6369412	6204339	5767212	5397562	114	2297741	6459623	50.24	513064	139081	3	9	1.55
ECA279 + Ecoli12-1 20x	STEC-EHEC	123	117	80	61	40	27	6807568	6802575	6716314	6579058	6227951	5791738	123	949680	6807568	50.24	218971	122910	9	20	0.00
ECA279 + Ecoli12-1 30x	STEC-EHEC	121	113	75	58	38	24	6889281	6883798	6792368	6662116	6331330	5852277	121	1245217	6889281	50.27	310702	108244	6	16	0.00
ECA279 + Ecoli12-1 40x	STEC-EHEC	151	136	90	64	50	36	6714409	6703612	6578632	6394412	6150735	5658018	151	532352	6714409	50.18	157906	85061	12	27	0.00
ECA279 + Ecoli12-1 50x	STEC-EHEC	141	127	89	60	42	30	6749029	6738880	6643504	6433601	6100661	5699037	141	709477	6749029	50.31	205313	84879	8	21	0.00
ECA279 + NC809 10x	STEC-COM	110	102	49	32	19	15	5634056	5629518	5520867	5390706	5192539	5041863	109	1523667	5633783	50.52	391739	269552	4	8	0.00
ECA279 + NC809 20x	STEC-COM	93	84	58	44	26	16	5892243	5886146	5818813	5717791	5442282	5071141	92	1074688	5891746	50.44	871386	128140	3	10	0.00
ECA279 + NC809 30x	STEC-COM	104	96	69	50	33	25	5970380	5964293	5891005	5758673	5495798	5186396	104	732784	5970380	50.27	295143	90197	7	16	0.00
ECA279 + NC809 40x	STEC-COM	93	90	64	43	31	22	5899324	5897539	5835805	5687023	5497213	5170560	93	905007	5899324	50.34	305056	116164	5	13	0.00
ECA279 + NC809 50x	STEC-COM	84	82	64	53	37	24	6160696	6159640	6110073	6034706	5778983	5283638	84	695184	6160696	50.43	308357	107537	7	17	0.00
Ecoli12-1 + NC809 10x	EHEC-COM	108	106	83	64	45	24	7351437	7350135	7274516	7127775	6818092	5985831	108	770945	7351437	50.21	357854	82664	7	18	1.36
Ecoli12-1 + NC809 20x	EHEC-COM	127	123	91	73	51	34	7496188	7493226	7400329	7277558	6932811	6359624	127	523031	7496188	50.22	232146	93627	11	24	0.00
Ecoli12-1 + NC809 30x	EHEC-COM	123	119	100	75	49	35	7782394	7779072	7717416	7550469	7084959	6569561	123	893131	7782394	50.17	223447	84669	11	25	0.00
Ecoli12-1 + NC809 40x	EHEC-COM	120	119	95	67	49	35	7650898	7650342	7577577	7390415	7090462	6601792	120	925266	7650898	50.21	197801	93556	8	23	0.00
Ecoli12-1 + NC809 50x	EHEC-COM	155	145	109	83	58	40	7936953	7929318	7827020	7644122	7282874	6621323	154	636624	7936455	50.24	162034	79894	13	31	0.00
4712 O26 0.5 x 101		9	8	6	6	5	4	5984654	5983905	5980418	5980418	5967085	5921464	9	4920157	5984654	50.74	4920157	4920157	1	1	0.00
4712 O26 0.5 x 102		62	59	45	40	30	28	6826243	6823865	6784520	6748060	6600247	6519193	62	833993	6826243	50.48	389579	131852	6	13	0.00
4712 O26 0.5 x 103		7	6	6	6	4	4	5953255	5952750	5952750	5952750	5924403	5924403	7	5621829	5953255	50.73	5621829	5621829	1	1	0.00
6423 O26 0.5 x 101		5	5	5	3	2	2	5892425	5892425	5892425	5879678	5866339	5866339	5	5771750	5892425	50.67	5771750	5771750	1	1	0.00
6423 O26 0.5 x 101		5	5	5	5	2	2	5907679	5907679	5907679	5907679	5868836	5868836	5	5774232	5907679	50.66	5774232	5774232	1	1	0.00
6423 O26 0.5 x 102		8	7	5	3	2	2	5922505	5922011	5917406	5904032	5884122	5884122	7	5789525	5922011	50.69	5789525	5789525	1	1	0.00
6423 O26 0.5 x 103		12	12	10	7	6	5	5935211	5935211	5931189	5911851	5887261	5847544	12	3698627	5935211	50.72	3698627	1330025	1	2	0.00
EHEC neg		14	14	11	9	7	4	5198732	5198732	5186728	5172494	5146869	5050870	14	4854753	5198732	50.60	4854753	4854753	1	1	0.00
